# Supplementary material for: Comparative genome analysis of microbial strains marketed for probiotic interventions: an extension of the Integrated Probiotic Database
Source: Microbiome Res Rep. 2024 Sep 3;3(4):45. doi: 10.20517/mrr.2024.11 (PMC11684986; doi:10.20517/mrr.2024.11)
Supplement: Supplementary file 1 [file mrr-3-4-45-SupplementaryMaterials.xlsx]

## Sheet: Supplementary Table 1
Supplementary Table 1. List of the bacterial genomes belonging to lactoabcilli and Streptococcus thermophilus and Weizmannia coagulans genus used in tha pangenome and phylogenetic analysis.
Species	Strain	Size(Mb)	GC%	CDS
Lactobacillus acidophilus	HN017	2.04058	34.7	1819
Lactobacillus acidophilus	NC55	2.03742	34.8	1787
Lactobacillus acidophilus	NC56	2.03108	34.7	1786
Lactobacillus acidophilus	LA-2	2.03096	34.7	1797
Lactobacillus acidophilus	5460	2.03094	34.7	1786
Lactobacillus acidophilus	LA-G80-111	1.99198	34.7	1797
Lactobacillus acidophilus	FSI4	1.99197	34.7	1790
Lactobacillus acidophilus	LA-5	1.99197	34.7	1800
Lactobacillus acidophilus	ATCC 53544	1.99191	34.7	1778
Lactobacillus acidophilus	LA1	1.9912	34.7	1799
Lactobacillus acidophilus	W626	1.97893	34.7	1763
Lactobacillus acidophilus	DSM 20079	2.00997	34.7	1771
Lactobacillus acidophilus	YT1	2.09254	34.7	1908
Lactobacillus acidophilus	SSLB4	1.99158	34.7	1709
Lactobacillus acidophilus	NCFM	1.99356	34.7	1772
Lactobacillus acidophilus	La-14	1.99158	34.7	1782
Lacticaseibacillus rhamnosus	NCTC13710	2.99105	46.8	2651
Lacticaseibacillus rhamnosus	CAU 1365	2.99104	46.8	2667
Lacticaseibacillus rhamnosus	A5	2.99015	46.8	2617
Lacticaseibacillus rhamnosus	JCM1553	2.99008	46.8	2641
Lacticaseibacillus rhamnosus	SCT-10-10-60	2.99007	46.8	2648
Lacticaseibacillus rhamnosus	BIO5326	2.98957	46.8	2655
Lacticaseibacillus rhamnosus	LR5	2.97259	46.7	2659
Lacticaseibacillus rhamnosus	CE1	2.93517	46.8	2587
Lacticaseibacillus rhamnosus	AS	2.93512	46.8	2583
Lacticaseibacillus rhamnosus	B6	2.92449	46.8	2628
Lacticaseibacillus rhamnosus	LV108	2.92366	46.8	2630
Lacticaseibacillus rhamnosus	VHProbi M14	2.8984	46.7	2628
Lacticaseibacillus rhamnosus	Pen	2.88497	46.8	2573
Lacticaseibacillus rhamnosus	NCTC13764	2.98839	46.8	2654
Lacticaseibacillus rhamnosus	BPL5	3.02403	46.7	2704
Lacticaseibacillus rhamnosus	MGYG-HGUT-01293	3.01011	46.7	2690
Lacticaseibacillus rhamnosus	LR-B1	3.0075	46.7	2677
Lacticaseibacillus rhamnosus	LDTM7511	3.00747	46.7	2665
Lacticaseibacillus rhamnosus	BIO6870	3.00671	46.7	2691
Lacticaseibacillus rhamnosus	1.032	2.94152	46.7	2622
Lacticaseibacillus rhamnosus	LRB	2.93495	46.8	2428
Lacticaseibacillus rhamnosus	4B15	3.04784	46.7	2734
Lacticaseibacillus rhamnosus	VSI33	2.99119	46.8	2649
Lacticaseibacillus rhamnosus	P118	2.99115	46.8	2648
Lacticaseibacillus rhamnosus	VHProbi Y39	2.99115	46.8	2655
Lacticaseibacillus rhamnosus	X253	2.99115	46.8	2649
Lacticaseibacillus rhamnosus	HN067	2.99902	46.7548	2666
Lacticaseibacillus rhamnosus	PMC203	2.99312	46.6557	2647
Lacticaseibacillus rhamnosus	hsryfm 1301	3.06781	46.7522	2769
Lacticaseibacillus rhamnosus	DM054	3.03072	46.6893	2704
Lacticaseibacillus rhamnosus	VHProbi F20	3.02077	46.692	2717
Lacticaseibacillus rhamnosus	BFE5264	3.11476	46.7581	2785
Lacticaseibacillus rhamnosus	DSM 14870	3.01315	46.7	2697
Lacticaseibacillus rhamnosus	LOCK908	2.9909	46.8	2665
Lacticaseibacillus rhamnosus	ATCC 8530	2.96034	46.8	2621
Lacticaseibacillus rhamnosus	LOCK900	2.88338	46.8	2578
Lacticaseibacillus rhamnosus	DM065	3.0207	46.5917	2702
Lacticaseibacillus rhamnosus	CLK 101	2.96462	46.6427	2635
Lacticaseibacillus rhamnosus	GG	3.01012	46.7	2695
Lacticaseibacillus rhamnosus	ATCC 53103	3.01011	46.7	2696
Lacticaseibacillus rhamnosus	JL-1	3.0075	46.7	2673
Lacticaseibacillus rhamnosus	GG	3.00726	46.7	2699
Lacticaseibacillus rhamnosus	ATCC 53103	3.00505	46.7	2681
Lacticaseibacillus rhamnosus	TK-F8B	3.05844	46.6523	2728
Lacticaseibacillus rhamnosus	VSI43	3.05	46.7305	2692
Lacticaseibacillus rhamnosus	Lc 705	3.03311	46.6319	2648
Lacticaseibacillus rhamnosus	GR-1	2.96854	46.6385	2638
Lacticaseibacillus rhamnosus	k32	2.99075	46.6879	2669
Lacticaseibacillus rhamnosus	KF7	3.25153	46.6385	2902
Limosilactobacillus reuteri	M1	2.28155	38.8	2145
Limosilactobacillus reuteri	I49	2.04477	38.8	1833
Limosilactobacillus reuteri	WHH1689	2.04418	39.3	1811
Limosilactobacillus reuteri	VHProbi M07	2.04153	38.9	1940
Limosilactobacillus reuteri	ATG-F4	2.04152	38.9	1935
Limosilactobacillus reuteri	VHProbi E18	2.04068	38.9	1938
Limosilactobacillus reuteri	TK-F8A	2.03891	38.9	1939
Limosilactobacillus reuteri	IRT	1.99397	38.9	1878
Limosilactobacillus reuteri	RTR	1.98636	38.9	1908
Limosilactobacillus reuteri	EFEL6901	1.97252	38.9	1892
Limosilactobacillus reuteri	19-E-6	1.94777	39	1772
Limosilactobacillus reuteri	19-E-3	1.94775	39	1774
Limosilactobacillus reuteri	TD1	2.14545	38.8	1918
Limosilactobacillus reuteri	SD-LRE2-IT	2.3138	38.8	2209
Limosilactobacillus reuteri	SKKU-OGDONS-01	2.25997	38.9	2002
Limosilactobacillus reuteri	Byun-re-01	2.24451	38.9	1998
Limosilactobacillus reuteri	ZLR003	2.2341	38.7	2068
Limosilactobacillus reuteri	M2021619	2.22965	39.1	2016
Limosilactobacillus reuteri	CNEI-KCA3	2.08567	39.4	2220
Limosilactobacillus reuteri	SD-RD830-FR	2.07681	38.9	1918
Limosilactobacillus reuteri	reuteri	2.04762	38.999	1939
Limosilactobacillus reuteri	BRD_L17	1.99621	38.992	1839
Limosilactobacillus reuteri	DSM 20016	1.99962	38.9	1904
Limosilactobacillus reuteri	1B	2.27271	38.9154	2141
Limosilactobacillus reuteri	DS0384	2.24324	39.0809	2016
Limosilactobacillus reuteri	LL7	2.38472	38.84	2176
Limosilactobacillus reuteri	JCM 1112	2.03941	38.9	1943
Limosilactobacillus reuteri	FN041	2.3912	38.4222	2253
Limosilactobacillus reuteri	YSJL-12	2.15179	38.9126	2024
Limosilactobacillus reuteri	YLR001	2.43936	38.6235	2285
Limosilactobacillus reuteri	AM_LB1	2.34601	38.8951	2219
Limosilactobacillus reuteri	AN417	2.16282	38.935	1997
Limosilactobacillus reuteri	ATCC 53608	2.09124	38.7846	1918
Limosilactobacillus reuteri	SD2112	2.31684	39.0014	2142
Limosilactobacillus reuteri	I5007	2.09328	38.9404	1944
Lactobacillus gasseri	4M13	2.12937	35	2005
Lactobacillus gasseri	HL75	1.98823	35	1785
Lactobacillus gasseri	MGYG-HGUT-02387	2.12937	35	1996
Lactobacillus gasseri	EJL	2.11186	35	2035
Lactobacillus gasseri	VSI26	1.94871	35.2252	1766
Lactobacillus gasseri	Lg637	1.94158	34.8914	1753
Lactobacillus gasseri	VSI06	1.82	35.1189	1640
Lactobacillus gasseri	Lg1266	1.81991	35.1189	1642
Lactobacillus gasseri	VSI07	1.81505	35.119	1637
Lactobacillus gasseri	2016	1.89278	35.3518	1718
Lactobacillus gasseri	ATCC 33323	1.89436	35.3	1746
Lactobacillus gasseri	HL70	2.17646	34.9506	2092
Lactobacillus gasseri	VSI47	2.0388	35.1164	1886
Lactobacillus gasseri	HL20	1.98908	35.042	1827
Lactobacillus gasseri	DSM 14869	1.95155	35.0427	1753
Lactobacillus gasseri	Lg1199	2.08163	34.7112	1906
Ligilactobacillus salivarius	DJ-sa-01	1.87063	33	1667
Ligilactobacillus salivarius	P1CEA3	2.00777	-	1882
Ligilactobacillus salivarius	AR612	1.97025	33.023	1849
Ligilactobacillus salivarius	S99	2.10441	32.8985	1996
Ligilactobacillus salivarius	H1	2.57861	32.7333	2444
Ligilactobacillus salivarius	LPM01	2.03336	32.9158	1890
Ligilactobacillus salivarius	2102-15	2.0172	33.0661	1933
Ligilactobacillus salivarius	L.S.05	1.92954	33.0729	1713
Ligilactobacillus salivarius	SNK-6	1.95429	32.8823	1757
Ligilactobacillus salivarius	2D	1.98316	33.1911	1856
Ligilactobacillus salivarius	IBB3154	2.16551	32.9205	2006
Ligilactobacillus salivarius	ZLS006	2.17758	33.2094	2008
Ligilactobacillus salivarius	S35	2.2302	32.7985	2125
Ligilactobacillus salivarius	S39	2.23257	32.7854	2127
Ligilactobacillus salivarius	S40	2.23252	32.7854	2134
Ligilactobacillus salivarius	SS-258	2.08247	33.0376	1955
Ligilactobacillus salivarius	ZLp4b	2.31	32.8589	2168
Ligilactobacillus salivarius	ZSA5	2.31847	33.0665	2129
Ligilactobacillus salivarius	JCM1046	2.32046	32.9696	2180
Ligilactobacillus salivarius	AR809	2.02871	32.8717	1828
Ligilactobacillus salivarius	CICC 23174	2.08359	32.8541	1882
Ligilactobacillus salivarius	VHProbi A17	2.02801	32.8717	1837
Ligilactobacillus salivarius	S01	1.93842	33.0663	1726
Ligilactobacillus salivarius	UCC118	2.13398	33.0066	2014
Ligilactobacillus salivarius	Ren	1.97836	33.0757	1837
Ligilactobacillus salivarius	CECT 5713	2.13614	33.0072	1973
Ligilactobacillus salivarius	S96	2.23707	32.7911	2137
Ligilactobacillus salivarius	S91	2.23644	32.7916	2143
Ligilactobacillus salivarius	S92	2.27627	32.7918	2180
Ligilactobacillus salivarius	S32	2.27183	32.8078	2158
Ligilactobacillus salivarius	BNS11	2.29897	32.9594	2149
Streptococcus thermophilus	CS8	1.79166	39	1607
Streptococcus thermophilus	EPS	1.81231	39	1594
Streptococcus thermophilus	IDCC2201	1.79484	39.2	1594
Streptococcus thermophilus	LMD-9	1.86418	39.0878	1631
Streptococcus thermophilus	ND03	1.83195	39	1639
Streptococcus thermophilus	S9	1.78744	39.1	1588
Streptococcus thermophilus	ST057-1	1.83153	39.1	1625
Streptococcus thermophilus	ST64987	1.83905	38.9935	1603
Heyndrickxia coagulans	150	3.36702	46.9	3008
Heyndrickxia coagulans	36D1	3.55223	46.5	3157
Heyndrickxia coagulans	ASRS217	3.51433	46.5	3206
Heyndrickxia coagulans	DSM 2314	3.62865	46.2	3269
Heyndrickxia coagulans	HM-08	3.62464	46.3	3264
Heyndrickxia coagulans	LA204	3.64257	46.2	3285
Heyndrickxia coagulans	R11	3.60275	46.3	3192
Heyndrickxia coagulans	TM3	3.11365	47.5	2824

## Sheet: Supplementary Table 2
Supplementary Table 2. List of the strain IDs identified based on probiotic supplement product labels.
Organism Name	Strain ID	BioSample	BioProject
Lacticaseibacillus casei	BIO5773	SAMN12856536	PRJNA574342
Lacticaseibacillus paracasei	Lpc-37	SAMN07339723	PRJNA393709
Lacticaseibacillus rhamnosus	GG ATCC53103	SAMEA2272375	PRJEA32195
Lacticaseibacillus rhamnosus	BIO6870	SAMN12856534	PRJNA574342
Lacticaseibacillus rhamnosus	GR-1	SAMEA4984995	PRJEB24764
Lacticaseibacillus rhamnosus	HN001	SAMN02469790	PRJNA29219
Lactobacillus acidophilus	DDS-1
Lactobacillus acidophilus	DSM 17742
Lactobacillus acidophilus	DSM21717
Lactobacillus acidophilus	DSS-1
Lactobacillus acidophilus	LA02 (DSM21717)
Lactobacillus acidophilus	LA3
Lactobacillus acidophilus	SGL 11
Lactobacillus acidophilus	BIO6307	SAMN12856535	PRJNA574342
Lactobacillus acidophilus	La-14	SAMN02603216	PRJNA19617
Lactobacillus acidophilus	LA-5	SAMN29862214	PRJNA860779
Lactobacillus acidophilus	NCFM	SAMN02603047	PRJNA82
Lactobacillus acidophilus	LA1	SAMN05631052	PRJNA340059
Lactobacillus delbrueckii spp. bulgaricus	UALB-15
Lacticaseibacillus casei	lc010
Lacticaseibacillus casei	LC03 (DSM 27537)
Lacticaseibacillus casei	R0215
Lacticaseibacillus casei	UALC-03
Lactobacillus crispatus	DSM24619
Lactobacillus delbrueckii spp. bulgaricus LB2	LMG P-21905
Lactobacillus gasseri	DSM32405
Lactobacillus gasseri	UALg-05
Lactobacillus gasseri	BIO6369	SAMN12856538	PRJNA574342
Lactobacillus helveticus	R 52
Lactiplantibacillus plantarum	UALL-08
Lacticaseibacillus paracasei	LPC00 (LMG P21380)
Lacticaseibacillus paracasei	UALpc-04
Lactiplantibacillus plantarum	9843
Lactiplantibacillus plantarum	13434
Lactiplantibacillus plantarum	15312
Lactiplantibacillus plantarum	DSM 25710
Lactiplantibacillus plantarum	HEAL 9
Lactiplantibacillus plantarum	lc010
Lactiplantibacillus plantarum	LMG P-21021
Lactiplantibacillus plantarum	LP01
Lactiplantibacillus plantarum	LP02 (LMG P-21020)
Lactiplantibacillus plantarum	LP115
Lactiplantibacillus plantarum	PBS067
Lactiplantibacillus plantarum	PBS067/LP080
Lactiplantibacillus plantarum	SGL 07
Lactiplantibacillus plantarum	UALP-05
Limosilactobacillus reuteri	DSM23878
Limosilactobacillus reuteri	LRE02
Lacticaseibacillus rhamnosus	DSM21981
Lacticaseibacillus rhamnosus	DSM25568
Lacticaseibacillus rhamnosus	LR06 (DSM 21982)
Lacticaseibacillus rhamnosus	lrh020
Lacticaseibacillus rhamnosus	R11
Lacticaseibacillus rhamnosus	SP01
Lacticaseibacillus rhamnosus	UALr-06
Lacticaseibacillus rhamnosus	GG	SAMN09685158	PRJEA32195
Ligilactobacillus salivarius	LS01
Ligilactobacillus salivarius	UALS-07
Ligilactobacillus salivarius	LS03 (DSM 22776)
Ligilactobacillus salivarius	BIO6313	SAMN14848239	PRJNA574342
Limosilactobacillus reuteri	RC-14	SAMN07981098	PRJNA417223
Streptococcus thermophilus	TH-4	SAMN29862205	PRJNA860779
Streptococcus thermophilus	st075
Streptococcus thermophilus	SP4
Streptococcus thermophilus	St-6	SAMN08049012	PRJNA419299
Heyndrickxia coagulans	Unique IS-2	SAMN03377049	PRJNA276508
Heyndrickxia coagulans	BC 513
Heyndrickxia coagulans	MTCC5260
Heyndrickxia coagulans	HC
Heyndrickxia coagulans	HU58

## Sheet: Supplementary Table 3
Supplementary Table 3. Pairwise ANI values of the 15 lactobacilli genomes included in the IPDB.
	L. reuteri RC-14	L. acidophilus NCFM	L. paracasei Lpc-37	L. acidophilus La-14	L. acidophilus La-5	L. acidophilus LA1	L. rhamnosus HN001	L. rhamnosus GR-1	L. rhamnosus ATCC53103	L. rhamnosus GG	L. rhamnosus BIO6870	L. gasseri BIO6369	L. salivarius BIO6313	L. acidophilus BIO6307	L. casei BIO5773
L. reuteri RC-14		NA	NA	NA	NA	NA	NA	NA	NA	NA	NA	NA	NA	NA	NA
L. acidophilus NCFM	NA		NA	99.9896	99.9898	99.9872	NA	NA	NA	NA	NA	78.4457	NA	99.9687	NA
L. paracasei Lpc-37	NA	NA		NA	NA	NA	80.1031	79.6942	80.664	80.6646	80.6911	NA	NA	NA	79.7738
L. acidophilus La-14	NA	99.9896	NA		99.9956	99.9932	NA	NA	NA	NA	NA	78.4718	NA	99.9805	NA
L. acidophilus La-5	NA	99.9898	NA	99.9956		99.9952	NA	NA	NA	NA	NA	78.5223	NA	99.9774	NA
L. acidophilus LA1	NA	99.9872	NA	99.9932	99.9952		NA	NA	NA	NA	NA	78.5223	NA	99.9756	NA
L. rhamnosus HN001	NA	NA	80.1031	NA	NA	NA		97.2762	98.3173	98.3165	98.3231	NA	NA	NA	81.0945
L. rhamnosus GR-1	NA	NA	79.6942	NA	NA	NA	97.2762		97.2735	97.2736	97.2459	NA	NA	NA	80.7894
L. rhamnosus ATCC53103	NA	NA	80.664	NA	NA	NA	98.3173	97.2735		99.9989	99.991	NA	NA	NA	81.1612
L. rhamnosus GG	NA	NA	80.6646	NA	NA	NA	98.3165	97.2736	99.9989		99.9907	NA	NA	NA	81.1535
L. rhamnosus BIO6870	NA	NA	80.6911	NA	NA	NA	98.3231	97.2459	99.991	99.9907		NA	NA	NA	81.145
L. gasseri BIO6369	NA	78.4457	NA	78.4718	78.5069	78.5223	NA	NA	NA	NA	NA		NA	78.42	NA
L. salivarius BIO6313	NA	NA	NA	NA	NA	NA	NA	NA	NA	NA	NA	NA		NA	NA
L. acidophilus BIO6307	NA	99.9687	NA	99.9805	99.9774	99.9756	NA	NA	NA	NA	NA	78.42	NA		NA
L. casei BIO5773	NA	NA	79.7738	NA	NA	NA	81.0945	80.7894	81.1612	81.1535	81.145	NA	NA	NA

## Sheet: Supplementary Table 4
Supplementary Table 4. TUGs of the 18 newly added probiotic strains.
Strain	Number of TUGs
L. acidophilus La-14	23
L. acidophilus La-5	23
L. acidophilus LA1	26
L. acidophilus BIO6307	34
L. acidophilus NCFM	23
L. rhamnosus BIO6870	32
L. rhamnosus GG	24
L. rhamnosus ATCC53103	25
L. rhamnosus GR1	109
L. rhamnosus HN001	76
L. casei BIO5773	58
L. paracasei Lpc-37	92
L. reuteri RC-14	186
L. salivarius BIO6313	175
L. gasseri BIO6369	55
S. thermophilus St-6	316
S. thermophilus Th-4	32
Heyndrickxia coagulans UNIQUE IS-2	62

## Sheet: Supplementary Table 5
Supplementary Table 5. Screening of the pili-encoding genes.
	Query	Subject	Identity (%)	Alignment length	Mismatch	Gap open	Squery	Equery	Ssubject	Esubject	p-value	Gene product
L. acidophilus BIO6307	WP_015613357.1	WP_004046258.1	62.16	74	28	0	1251	1324	843	916	7e-19	WP_004046258.1 LPXTG cell wall anchor domain-containing protein, partial [Lactobacillus sp. ASF360]
	WP_011254317.1	WP_004046258.1	61.86	215	82	0	1582	1796	202	416	3e-77	WP_004046258.1 LPXTG cell wall anchor domain-containing protein, partial [Lactobacillus sp. ASF360]
L. acidophilus LA1	WP_015613357.1	WP_004046258.1	62.16	74	28	0	1251	1324	843	916	7e-19	WP_004046258.1 LPXTG cell wall anchor domain-containing protein, partial [Lactobacillus sp. ASF360]
	WP_011254317.1	WP_004046258.1	61.86	215	82	0	1582	1796	202	416	3e-77	WP_004046258.1 LPXTG cell wall anchor domain-containing protein, partial [Lactobacillus sp. ASF360]
L. acidophilus La-14	WP_015613357.1	WP_004046258.1	62.16	74	28	0	1251	1324	843	916	7e-19	WP_004046258.1 LPXTG cell wall anchor domain-containing protein, partial [Lactobacillus sp. ASF360]
	WP_011254317.1	WP_004046258.1	61.86	215	82	0	1582	1796	202	416	3e-77	WP_004046258.1 LPXTG cell wall anchor domain-containing protein, partial [Lactobacillus sp. ASF360]
L. acidophilus La-5	WP_015613357.1	WP_004046258.1	62.16	74	28	0	1251	1324	843	916	7e-19	WP_004046258.1 LPXTG cell wall anchor domain-containing protein, partial [Lactobacillus sp. ASF360]
	WP_011254317.1	WP_004046258.1	61.86	215	82	0	1582	1796	202	416	3e-77	WP_004046258.1 LPXTG cell wall anchor domain-containing protein, partial [Lactobacillus sp. ASF360]
L. acidophilus NCFM	WP_011254318.1	WP_004046258.1	62.16	74	28	0	1251	1324	843	916	7e-19	WP_004046258.1 LPXTG cell wall anchor domain-containing protein, partial [Lactobacillus sp. ASF360]
	WP_011254317.1	WP_004046258.1	61.86	215	82	0	1582	1796	202	416	3e-77	WP_004046258.1 LPXTG cell wall anchor domain-containing protein, partial [Lactobacillus sp. ASF360]
L. gasseri BIO6369	WP_021314969.1	TVU99091.1	80.86	1421	263	5	1	1412	9	1429	0	TVU99091.1 YSIRK-type signal peptide-containing protein [Lactobacillus paragasseri]
	WP_263971531.1	TVU99091.1	75	256	43	2	1	253	1445	1682	1e-120	TVU99091.1 YSIRK-type signal peptide-containing protein [Lactobacillus paragasseri]
	WP_021314949.1	WP_004046258.1	70.23	215	64	0	3067	3281	202	416	9e-92	WP_004046258.1 LPXTG cell wall anchor domain-containing protein, partial [Lactobacillus sp. ASF360]
	WP_003652631.1	ART98097.1	68.12	207	45	5	779	967	65	268	4e-74	ART98097.1 LPXTG cell wall anchor domain-containing protein [Lactobacillus gasseri]
L. reuteri RC-14	WP_099979898.1	WP_020843118.1	89.72	632	62	2	1	631	1	630	0	WP_020843118.1 LPXTG cell wall anchor domain-containing protein [Limosilactobacillus reuteri]
L. salivarius BIO6313	WP_003701531.1	UDE97612.1	100	327	0	0	1	327	1	327	0	UDE97612.1 Flp pilus assembly complex ATPase component TadA [Ligilactobacillus salivarius]
L. casei BIO5773	WP_049169139.1	srtC1	25.287	174	117	6	56	217	66	238	1.17e-10	srtC1 - 2566158: 2567237 MW: 40553.703
	WP_087911802.1	spaF	38.824	85	49	2	336	419	826	908	1.8e-09	spaF - 560325: 563276 MW: 108271.62
	WP_087912724.1	spaE	33.621	116	60	6	30	132	198	309	4.63e-09	spaE - 563278: 564633 MW: 50767.18
	WP_087912776.1	spaF	38.235	102	55	5	305	404	797	892	2.49e-08	spaF - 560325: 563276 MW: 108271.62
	WP_151466859.1	spaC	26.667	150	76	4	2111	2229	716	862	9.57e-06	spaC - 2561672: 2564359 MW: 96850.46
L. paracasei Lpc-37	WP_049179786.1	spaA	98.204	334	6	0	1	334	1	334	0	spaA - 2565080: 2566084 MW: 35903.336
	WP_049179788.1	spaB	97.51	241	6	0	1	241	1	241	3.46e-178	spaB - 2564352: 2565077 MW: 26352.592
	WP_099973777.1	srtC1	97.493	359	9	0	1	359	1	359	0	srtC1 - 2566158: 2567237 MW: 40553.703
	WP_003589896.1	spaC	93.709	906	46	3	4	909	1	895	0	spaC - 2561672: 2564359 MW: 96850.46
	WP_003588752.1	srtC2	76.923	273	63	0	1	273	1	273	1.72e-167	srtC2 - 566184: 567008 MW: 30674.023
	WP_003588755.1	spaD	74.324	518	131	2	1	518	1	516	0	spaD - 564624: 566177 MW: 56201.594
	WP_003607145.1	spaE	71.076	446	119	3	4	439	3	448	0	spaE - 563278: 564633 MW: 50767.18
	WP_003607146.1	spaF	62.138	1001	361	5	1	1001	1	983	0	spaF - 560325: 563276 MW: 108271.62
L. rhamnosus BIO6870	WP_014569087.1	spaA	100	334	0	0	1	334	1	334	0	spaA - 2565080: 2566084 MW: 35903.336
	WP_014569088.1	spaB	100	241	0	0	1	241	1	241	0	spaB - 2564352: 2565077 MW: 26352.592
	WP_014569089.1	spaC	100	895	0	0	1	895	1	895	0	spaC - 2561672: 2564359 MW: 96850.46
	WP_014570062.1	srtC2	100	274	0	0	1	274	1	274	0	srtC2 - 566184: 567008 MW: 30674.023
	WP_014570063.1	spaD	100	517	0	0	1	517	1	517	0	spaD - 564624: 566177 MW: 56201.594
	WP_014570064.1	spaE	100	451	0	0	1	451	1	451	0	spaE - 563278: 564633 MW: 50767.18
	WP_014570065.1	spaF	99.898	983	1	0	1	983	1	983	0	spaF - 560325: 563276 MW: 108271.62
	WP_014569086.1	srtC1	99.721	359	1	0	1	359	1	359	0	srtC1 - 2566158: 2567237 MW: 40553.703
L. rhamnosus GG	WP_014569086.1	srtC1	99.721	359	1	0	1	359	1	359	0	srtC1 - 2566158: 2567237 MW: 40553.703
	WP_014569087.1	spaA	100	334	0	0	1	334	1	334	0	spaA - 2565080: 2566084 MW: 35903.336
	WP_014569088.1	spaB	100	241	0	0	1	241	1	241	0	spaB - 2564352: 2565077 MW: 26352.592
	WP_014569089.1	spaC	100	895	0	0	1	895	1	895	0	spaC - 2561672: 2564359 MW: 96850.46
	WP_014570062.1	srtC2	100	274	0	0	1	274	1	274	0	srtC2 - 566184: 567008 MW: 30674.023
	WP_014570063.1	spaD	100	517	0	0	1	517	1	517	0	spaD - 564624: 566177 MW: 56201.594
	WP_014570064.1	spaE	100	451	0	0	1	451	1	451	0	spaE - 563278: 564633 MW: 50767.18
	WP_014570065.1	spaF	99.898	983	1	0	1	983	1	983	0	spaF - 560325: 563276 MW: 108271.62
L. rhamnosus ATCC53103	WP_014569086.1	srtC1	99.721	359	1	0	1	359	1	359	0	srtC1 - 2566158: 2567237 MW: 40553.703
	WP_014569087.1	spaA	100	334	0	0	1	334	1	334	0	spaA - 2565080: 2566084 MW: 35903.336
	WP_014569088.1	spaB	100	241	0	0	1	241	1	241	0	spaB - 2564352: 2565077 MW: 26352.592
	WP_014569089.1	spaC	100	895	0	0	1	895	1	895	0	spaC - 2561672: 2564359 MW: 96850.46
	WP_014570062.1	srtC2	100	274	0	0	1	274	1	274	0	srtC2 - 566184: 567008 MW: 30674.023
	WP_014570063.1	spaD	100	517	0	0	1	517	1	517	0	spaD - 564624: 566177 MW: 56201.594
	WP_014570064.1	spaE	100	451	0	0	1	451	1	451	0	spaE - 563278: 564633 MW: 50767.18
	WP_014570065.1	spaF	99.898	983	1	0	1	983	1	983	0	spaF - 560325: 563276 MW: 108271.62
L. rhamnosus HN001	WP_005687865.1	spaE	98.448	451	7	0	1	451	1	451	0	spaE - 563278: 564633 MW: 50767.18
	WP_005687867.1	spaD	97.099	517	15	0	1	517	1	517	0	spaD - 564624: 566177 MW: 56201.594
	WP_005687869.1	srtC2	98.535	273	4	0	1	273	1	273	0	srtC2 - 566184: 567008 MW: 30674.023
	WP_031547018.1	spaF	96.948	983	30	0	1	983	1	983	0	spaF - 560325: 563276 MW: 108271.62
L. rhamnosus GR1	WP_005692283.1	srtC2	98.175	274	5	0	1	274	1	274	0	srtC2 - 566184: 567008 MW: 30674.023
	WP_005692279.1	spaE	97.561	451	11	0	1	451	1	451	0	spaE - 563278: 564633 MW: 50767.18
	WP_005692280.1	spaD	97.485	517	13	0	1	517	1	517	0	spaD - 564624: 566177 MW: 56201.594
	WP_015764705.1	spaF	97.149	982	28	0	1	982	1	982	0	spaF - 560325: 563276 MW: 108271.62
S. thermophilus Th-4	WP_002946126.1	WP_271307388.1	99.07	108	1	0	1	108	1	108	1e-75	WP_271307388.1 competence type IV pilus major pilin ComGC [Streptococcus thermophilus]
S. thermophilus St-6	WP_023909980.1	WP_271307388.1	98.15	108	2	0	1	108	1	108	2e-75	WP_271307388.1 competence type IV pilus major pilin ComGC [Streptococcus thermophilus]
H. coagulans UNIQUE IS-2	WP_014097855.1	QJE32948.1	97.11	553	16	0	1	553	1	553	0	QJE32948.1 Flp pilus assembly complex ATPase component TadA [Weizmannia coagulans]
	WP_014097856.1	RGR88075.1	99.71	350	1	0	1	350	1	350	0	RGR88075.1 type IV pilus twitching motility protein PilT [Weizmannia coagulans]
	WP_014097861.1	QPG52388.1	98.72	234	3	0	1	234	1	234	8e-172	QPG52388.1 type 4a pilus biogenesis protein PilO [Weizmannia coagulans]
	WP_014098146.1	AJO22767.1	100	214	0	0	1	214	1	214	1e-159	AJO22767.1 type IV pilus assembly PilZ [Weizmannia coagulans]
	WP_026683603.1	QDI62974.1	100	332	0	0	1	332	1	332	0	QDI62974.1 pilus assembly protein PilM [Weizmannia coagulans]

## Sheet: Supplementary Table 6
Supplementary Table 6. Screening of adhesin encoding genes.
	Query	Subject	Identity (%)	Alignment length	Mismatch	Gap open	Squery	Equery	Ssubject	Esubject	p-value	Gene product
L. acidophilus BIO6307	WP_003548049.1	WP_003548049.1	100	4326	0	0	1	4326	1	4326	0	WP_003548049.1 YSIRK-type signal peptide-containing protein [Lactobacillus acidophilus]
	WP_011254068.1	KRK28980.1	100	463	0	0	1	463	1	463	0	KRK28980.1 fibronectin type III domain-containing protein (FbpB) [Lactobacillus acidophilus]
	WP_003547519.1	AAV42987.1	100	563	0	0	1	563	1	563	0	AAV42987.1 fibronectin-binding domain-containing protein (FbpA) [Lactobacillus acidophilus]
	WP_011254622.1	WP_011254622.1	100	215	0	0	1	215	1	215	4e-151	WP_011254622.1 DUF4097 family beta strand repeat-containing protein [Lactobacillus acidophilus]
	WP_151466935.1	WP_151466935.1	100	273	0	0	1	273	1	273	0	WP_151466935.1 LPXTG cell wall anchor domain-containing protein, partial [Lactobacillus acidophilus]
	WP_192574402.1	WP_041814900.1	100	1432	0	0	1	1432	1	1432	0	WP_041814900.1 YPDG domain-containing protein [Lactobacillus acidophilus]
	WP_003549857.1	WP_205608327.1	99.93	1376	1	0	1	1376	1	1376	0	WP_205608327.1 BspA family leucine-rich repeat surface protein (Mub B2-like domain) [Lactobacillus acidophilus]
	WP_003550047.1	WP_205608321.1	98.55	1174	7	1	1	1174	1	1164	0	WP_205608321.1 MSCRAMM family adhesin (Mub B2-like domain) [Lactobacillus acidophilus]
L. acidophilus LA1	WP_003548049.1	WP_003548049.1	100	4326	0	0	1	4326	1	4326	0	WP_003548049.1 YSIRK-type signal peptide-containing protein [Lactobacillus acidophilus]
	WP_011254068.1	KRK28980.1	100	463	0	0	1	463	1	463	0	KRK28980.1 fibronectin type III domain-containing protein (FbpB) [Lactobacillus acidophilus]
	WP_003547519.1	AAV42987.1	100	563	0	0	1	563	1	563	0	AAV42987.1 fibronectin-binding domain-containing protein (FbpA) [Lactobacillus acidophilus]
	WP_011254622.1	WP_011254622.1	100	215	0	0	1	215	1	215	4e-151	WP_011254622.1 DUF4097 family beta strand repeat-containing protein [Lactobacillus acidophilus]
	WP_003549857.1	WP_205608327.1	99.93	1376	1	0	1	1376	1	1376	0	WP_205608327.1 BspA family leucine-rich repeat surface protein (Mub B2-like domain) [Lactobacillus acidophilus]
	WP_003550047.1	WP_205608321.1	98.55	1174	7	1	1	1174	1	1164	0	WP_205608321.1 MSCRAMM family adhesin (Mub B2-like domain) [Lactobacillus acidophilus]
L. acidophilus La-5	WP_003548049.1	WP_003548049.1	100	4326	0	0	1	4326	1	4326	0	WP_003548049.1 YSIRK-type signal peptide-containing protein [Lactobacillus acidophilus]
	WP_011254068.1	KRK28980.1	100	463	0	0	1	463	1	463	0	KRK28980.1 fibronectin type III domain-containing protein (FbpB) [Lactobacillus acidophilus]
	WP_003547519.1	AAV42987.1	100	563	0	0	1	563	1	563	0	AAV42987.1 fibronectin-binding domain-containing protein (FbpA) [Lactobacillus acidophilus]
	WP_011254622.1	WP_011254622.1	100	215	0	0	1	215	1	215	4e-151	WP_011254622.1 DUF4097 family beta strand repeat-containing protein [Lactobacillus acidophilus]
	WP_003549857.1	WP_205608327.1	99.93	1376	1	0	1	1376	1	1376	0	WP_205608327.1 BspA family leucine-rich repeat surface protein (Mub B2-like domain) [Lactobacillus acidophilus]
	WP_003550047.1	WP_205608321.1	98.55	1174	7	1	1	1174	1	1164	0	WP_205608321.1 MSCRAMM family adhesin (Mub B2-like domain) [Lactobacillus acidophilus]
L. acidophilus La-14	WP_003548049.1	WP_003548049.1	100	4326	0	0	1	4326	1	4326	0	WP_003548049.1 YSIRK-type signal peptide-containing protein [Lactobacillus acidophilus]
	WP_003547519.1	AAV42987.1	100	563	0	0	1	563	1	563	0	AAV42987.1 fibronectin-binding domain-containing protein (FbpA) [Lactobacillus acidophilus]
	WP_011254068.1	KRK28980.1	100	463	0	0	1	463	1	463	0	KRK28980.1 fibronectin type III domain-containing protein (FbpB) [Lactobacillus acidophilus]
	WP_041814900.1	WP_041814900.1	100	1676	0	0	1	1676	1	1676	0	WP_041814900.1 YPDG domain-containing protein [Lactobacillus acidophilus]
	WP_003549857.1	WP_205608327.1	99.93	1376	1	0	1	1376	1	1376	0	WP_205608327.1 BspA family leucine-rich repeat surface protein (Mub B2-like domain) [Lactobacillus acidophilus]
	WP_003550047.1	WP_205608321.1	98.55	1174	7	1	1	1174	1	1164	0	WP_205608321.1 MSCRAMM family adhesin (Mub B2-like domain) [Lactobacillus acidophilus]
L. acidophilus NCFM	WP_003548049.1	WP_003548049.1	100	4326	0	0	1	4326	1	4326	0	WP_003548049.1 YSIRK-type signal peptide-containing protein [Lactobacillus acidophilus]
	WP_003547519.1	AAV42987.1	100	563	0	0	1	563	1	563	0	AAV42987.1 fibronectin-binding domain-containing protein (FbpA) [Lactobacillus acidophilus]
	WP_011254068.1	KRK28980.1	100	463	0	0	1	463	1	463	0	KRK28980.1 fibronectin type III domain-containing protein (FbpB) [Lactobacillus acidophilus]
	WP_003549857.1	WP_205608327.1	99.93	1376	1	0	1	1376	1	1376	0	WP_205608327.1 BspA family leucine-rich repeat surface protein (Mub B2-like domain) [Lactobacillus acidophilus]
	WP_003550047.1	WP_205608321.1	98.55	1174	7	1	1	1174	1	1164	0	WP_205608321.1 MSCRAMM family adhesin (Mub B2-like domain) [Lactobacillus acidophilus]
L. casei BIO5773	WP_087911838.1	WP_087911838.1	100	496	0	0	1	496	1	496	0	WP_087911838.1 daptomycin-sensing surface protein LiaX [Lacticaseibacillus casei]
	WP_087912784.1	WP_070652055.1	95.5	289	13	0	1	289	1	289	0	WP_070652055.1 MULTISPECIES: DUF4097 family beta strand repeat-containing protein [Lactobacillaceae]
	WP_151466859.1	WP_070652014.1	90.69	2223	203	2	1	2220	1	2222	0	WP_070652014.1 MULTISPECIES: adhesin [Lactobacillaceae]
	WP_151466859.1	WP_070652014.1	80.18	1100	194	9	1211	2303	1672	2754	0	WP_070652014.1 MULTISPECIES: adhesin [Lactobacillaceae]
L. gasseri BIO6369	WP_003652365.1	WP_003652365.1	100	264	0	0	1	264	1	264	0	WP_003652365.1 DUF4097 family beta strand repeat-containing protein [Lactobacillus gasseri]
	WP_021314949.1	WP_021314949.1	100	3680	0	0	1	3680	1	3680	0	WP_021314949.1 YSIRK-type signal peptide-containing protein [Lactobacillus gasseri]
	WP_151494676.1	WP_151494676.1	100	405	0	0	1	405	1	405	0	WP_151494676.1 DUF4097 family beta strand repeat-containing protein [Lactobacillus gasseri]
	WP_151494782.1	WP_151494782.1	100	2180	0	0	1	2180	1	2180	0	WP_151494782.1 adhesin [Lactobacillus gasseri]
	WP_151494828.1	WP_151494828.1	100	1993	0	0	1	1993	1	1993	0	WP_151494828.1 YSIRK-type signal peptide-containing protein [Lactobacillus gasseri]
	WP_151494843.1	WP_151494843.1	100	2449	0	0	1	2449	1	2449	0	WP_151494843.1 YSIRK-type signal peptide-containing protein [Lactobacillus gasseri]
	WP_225792984.1	WP_225792984.1	100	549	0	0	1	549	1	549	0	WP_225792984.1 adhesin [Lactobacillus gasseri]
	WP_225793005.1	WP_235077155.1	99.94	1816	1	0	402	2217	1	1816	0	WP_235077155.1 adhesin [Lactobacillus gasseri]
	WP_225793014.1	WP_003646763.1	99.85	649	1	0	1	649	1	649	0	WP_003646763.1 YPDG domain-containing protein [Lactobacillus gasseri]
	WP_003654927.1	WP_060791076.1	99.83	576	1	0	1	576	1	576	0	WP_060791076.1 adhesin [Lactobacillus gasseri]
	WP_151494806.1	WP_003651076.1	99.83	595	1	0	1	595	1	595	0	WP_003651076.1 adhesin [Lactobacillus gasseri]
L. paracasei Lpc-37	WP_003607043.1	WP_016381965.1	96.24	213	8	0	1	213	1	213	2e-148	WP_016381965.1 MULTISPECIES: DUF4355 domain-containing protein [Lactobacillaceae]
	WP_179191478.1	WP_183406739.1	78.48	1399	283	6	691	2082	5	1392	0	WP_183406739.1 adhesin [Lacticaseibacillus paracasei]
L. reuteri RC-14	WP_098035526.1	WP_098035526.1	100	251	0	0	1	251	1	251	0	WP_098035526.1 MULTISPECIES: DUF4097 family beta strand repeat-containing protein [Lactobacillaceae]
	WP_225362803.1	WP_238143507.1	100	689	0	0	1	689	1	689	0	WP_238143507.1 LEA family epithelial adhesin, partial [Limosilactobacillus reuteri]
	WP_099979634.1	WP_098046599.1	99.29	567	4	0	1	567	1	567	0	WP_098046599.1 fibrinogen-binding adhesin SdrG C-terminal domain-containing protein [Lactobacillus sp. UMNPBX3]
	WP_099979938.1	WP_182590163.1	98.55	967	14	0	1	967	1	967	0	WP_182590163.1 hypothetical protein [Limosilactobacillus reuteri]
	WP_143457328.1	WP_170088674.1	95.91	3741	126	9	820	4537	691	4427	0	WP_170088674.1 DUF1542 domain-containing protein, partial [Lactobacillus johnsonii]
	WP_099979924.1	WP_178139110.1	83.29	856	131	1	752	1607	465	1308	0	WP_178139110.1 KxYKxGKxW signal peptide domain-containing protein [Lactiplantibacillus plantarum]
	WP_143457329.1	WP_223845408.1	81.63	441	77	1	23	459	2259	2699	0	WP_223845408.1 LEA family epithelial adhesin [Lactobacillus crispatus]
L. rhamnosus ATCC53103	WP_014569738.1	WP_219054567.1	68.76	477	147	2	324	799	373	848	0	WP_219054567.1 DUF87 domain-containing protein [Lactobacillus sp. Sy-1]
	WP_005685718.1	WP_183406739.1	55.6	1401	600	11	746	2135	5	1394	0	WP_183406739.1 adhesin [Lacticaseibacillus paracasei]
	WP_015764988.1	WP_103716064.1	82.07	1999	89	4	295	2270	9	2005	0	WP_103716064.1 DUF1542 domain-containing protein [Lacticaseibacillus rhamnosus]
L. rhamnosus BIO6870	WP_014569487.1	WP_016381965.1	90.53	190	18	0	1	190	1	190	2e-120	WP_016381965.1 MULTISPECIES: DUF4355 domain-containing protein [Lactobacillaceae]
	WP_005685718.1	WP_183406739.1	55.6	1401	600	11	746	2135	5	1394	0	WP_183406739.1 adhesin [Lacticaseibacillus paracasei]
	WP_015764988.1	WP_103716064.1	82.07	1999	89	4	295	2270	9	2005	0	WP_103716064.1 DUF1542 domain-containing protein [Lacticaseibacillus rhamnosus]
L. rhamnosus GG	WP_014569487.1	WP_016381965.1	90.53	190	18	0	1	190	1	190	2e-120	WP_016381965.1 MULTISPECIES: DUF4355 domain-containing protein [Lactobacillaceae]
	WP_005685718.1	WP_183406739.1	55.6	1401	600	11	746	2135	5	1394	0	WP_183406739.1 adhesin [Lacticaseibacillus paracasei]
	WP_015764988.1	WP_103716064.1	82.07	1999	89	4	295	2270	9	2005	0	WP_103716064.1 DUF1542 domain-containing protein [Lacticaseibacillus rhamnosus]
L. rhamnosus GR1	WP_124106371.1	WP_124106371.1	100	2599	0	0	1	2599	1	2599	0	WP_124106371.1 Ser-Ala-175 repeat glycoprotein adhesin SpcB, partial [Lacticaseibacillus rhamnosus]
	WP_164477153.1	WP_064554718.1	100	124	0	0	1	124	1632	1755	9e-79	WP_064554718.1 adhesin, partial [Lacticaseibacillus rhamnosus]
	WP_164477159.1	WP_179141345.1	100	119	0	0	1	119	1428	1546	1e-75	WP_179141345.1 adhesin [Lacticaseibacillus rhamnosus]
	WP_164477160.1	WP_191982733.1	100	134	0	0	1	134	1449	1582	4e-84	WP_191982733.1 adhesin, partial [Lacticaseibacillus rhamnosus]
	WP_164477164.1	WP_015764728.1	100	110	0	0	1	110	1989	2098	2e-66	WP_015764728.1 adhesin [Lacticaseibacillus rhamnosus]
	WP_263853863.1	WP_064460556.1	100	432	0	0	1	432	2141	2572	0	WP_064460556.1 adhesin [Lacticaseibacillus rhamnosus]
	WP_263853865.1	WP_064460556.1	100	320	0	0	1	320	1436	1755	0	WP_064460556.1 adhesin [Lacticaseibacillus rhamnosus]
	WP_164477152.1	WP_081155060.1	98.14	269	5	0	12	280	3124	3392	1e-129	WP_081155060.1 Ser-Ala-175 repeat glycoprotein adhesin SpcB [Lacticaseibacillus rhamnosus]
L. rhamnosus HN001	WP_005688495.1	WP_198195155.1	58.21	67	28	0	3	69	709	775	2e-10	WP_198195155.1 DUF1542 domain-containing protein, partial [Lactobacillus sp. M0390]
	WP_005685718.1	WP_183406739.1	55.6	1401	600	11	746	2135	5	1394	0	WP_183406739.1 adhesin [Lacticaseibacillus paracasei]
	WP_005685718.1	WP_183406739.1	52.21	1107	516	4	1432	2530	306	1407	0	WP_183406739.1 adhesin [Lacticaseibacillus paracasei]
L. salivarius BIO6313	WP_003700766.1	WP_003700766.1	100	321	0	0	1	321	1	321	0	WP_003700766.1 DUF4097 domain-containing protein [Ligilactobacillus salivarius]
	WP_172757479.1	WP_172757479.1	100	356	0	0	1	356	1	356	0	WP_172757479.1 YSIRK-type signal peptide-containing protein, partial [Ligilactobacillus salivarius]
	WP_003699045.1	WP_179219687.1	99.04	104	1	0	1	104	1	104	1e-69	WP_179219687.1 LPXTG cell wall anchor domain-containing protein [Ligilactobacillus salivarius]
	WP_003699044.1	WP_179219688.1	97.35	113	3	0	1	113	1	113	3e-60	WP_179219688.1 YSIRK-type signal peptide-containing protein [Ligilactobacillus salivarius]
	WP_107814497.1	WP_172413001.1	96.56	610	21	0	1	610	203	812	0	WP_172413001.1 hypothetical protein [Ligilactobacillus salivarius]
	WP_172757480.1	WP_180858437.1	94.94	257	13	0	1	257	528	784	6e-158	WP_180858437.1 YSIRK-type signal peptide-containing protein [Ligilactobacillus salivarius]
	WP_003699114.1	WP_161081010.1	94.26	801	35	1	1	801	1	790	0	WP_161081010.1 hypothetical protein [Ligilactobacillus salivarius]
S. thermophilus St-6	WP_100262166.1	AMH88504.1	47.02	823	383	10	837	1630	1013	1811	0	AMH88504.1 adhesin [Streptococcus mitis]
	WP_100262195.1	RRN46432.1	34.51	113	66	3	45	155	597	703	1e-13	RRN46432.1 adhesin, partial [Streptococcus halitosis]
	WP_100262266.1	AMH88504.1	29.8	406	202	14	665	1060	1400	1732	6e-38	AMH88504.1 adhesin [Streptococcus mitis]
	WP_100262382.1	ONG58479.1	50.46	109	51	1	7	115	4	109	3e-30	ONG58479.1 adhesin [Streptococcus pyogenes]
S. thermophilus Th-4	WP_011680893.1	RRN46432.1	36.54	104	58	4	53	154	489	586	4e-12	RRN46432.1 adhesin, partial [Streptococcus halitosis]
	WP_011680975.1	ONG58479.1	46.34	41	22	0	74	114	49	89	6e-08	ONG58479.1 adhesin [Streptococcus pyogenes]
	WP_220018548.1	ONG58479.1	50.46	109	51	1	7	115	4	109	4e-30	ONG58479.1 adhesin [Streptococcus pyogenes]
H. coagulans UNIQUE IS-2	WP_035183982.1	KGB29227.1	100	296	0	0	1	296	1	296	0	KGB29227.1 adhesin [Weizmannia coagulans]

## Sheet: Supplementary Table 7
Supplementary Table 7. Screening of S-layer proteins encoding genes.
	Query	Subject	Identity (%)	Alignment length	Mismatch	Gap open	Squery	Equery	Ssubject	Esubject	p-value	Gene product
L. acidophilus BIO6307	WP_003546245.1	EEJ76297.1	100	499	0	0	1	499	1	499	0	EEJ76297.1 putative bacterial surface layer protein [Lactobacillus acidophilus ATCC 4796]
	WP_003547296.1	CDF73113.1	100	385	0	0	1	385	1	385	0	CDF73113.1 Putative surface layer protein [Lactobacillus acidophilus DSM 9126]
	WP_003547769.1	AAV43068.1	100	167	0	0	1	167	14	180	6e-117	AAV43068.1 putative lactocepin S-layer protein [Lactobacillus acidophilus NCFM]
	WP_003548795.1	EEJ76572.1	100	409	0	0	1	409	1	409	0	EEJ76572.1 putative bacterial surface layer protein [Lactobacillus acidophilus ATCC 4796]
	WP_003547788.1	WP_003547788.1	100	229	0	0	1	229	2	229	2e-119	WP_003547788.1 class A sortase [Lactobacillus acidophilus]
	WP_011254065.1	AAV42070.1	100	444	0	0	1	444	1	444	0	AAV42070.1 S-layer [Lactobacillus acidophilus NCFM]
	WP_003548793.1	WP_003548793.1	100	457	0	0	1	457	1	457	0	WP_003548793.1 exosortase family protein XrtG [Lactobacillus acidophilus]
	WP_011254468.1	CDF73538.1	100	294	0	0	1	294	1	294	0	CDF73538.1 Putative surface layer protein [Lactobacillus acidophilus DSM 9126]
	WP_003548796.1	WP_003548796.1	100	325	0	0	1	325	17	341	0	EEJ75203.1 SLAP domain-containing protein [Lactobacillus acidophilus]
	WP_172636171.1	WP_075917332.1	99.46	184	1	0	4	187	1	184	2e-125	WP_075917332.1 SLAP domain-containing protein [Lactobacillus acidophilus]
L. acidophilus LA1	WP_003546245.1	EEJ76297.1	100	499	0	0	1	499	1	499	0	EEJ76297.1 putative bacterial surface layer protein [Lactobacillus acidophilus ATCC 4796]
	WP_003547296.1	CDF73113.1	100	385	0	0	1	385	1	385	0	CDF73113.1 Putative surface layer protein [Lactobacillus acidophilus DSM 9126]
	WP_003547769.1	AAV43068.1	100	167	0	0	1	167	14	180	6e-117	AAV43068.1 putative lactocepin S-layer protein [Lactobacillus acidophilus NCFM]
	WP_003548795.1	EEJ76572.1	100	409	0	0	1	409	1	409	0	EEJ76572.1 putative bacterial surface layer protein [Lactobacillus acidophilus ATCC 4796]
	WP_011254065.1	AAV42070.1	100	444	0	0	1	444	1	444	0	AAV42070.1 S-layer [Lactobacillus acidophilus NCFM]
	WP_011254468.1	CDF73538.1	100	294	0	0	1	294	1	294	0	CDF73538.1 Putative surface layer protein [Lactobacillus acidophilus DSM 9126]
	WP_003548793.1	WP_003548793.1	100	457	0	0	1	457	1	457	0	WP_003548793.1 exosortase family protein XrtG [Lactobacillus acidophilus]
	WP_172636171.1	WP_075917332.1	100	184	0	0	1	184	1	184	4e-126	WP_075917332.1 SLAP domain-containing protein [Lactobacillus acidophilus]
	WP_003547788.1	WP_003547788.1	100	229	0	0	1	229	2	229	2e-119	WP_003547788.1 class A sortase [Lactobacillus acidophilus]
L. acidophilus La-14	WP_003546245.1	EEJ76297.1	100	499	0	0	1	499	1	499	0	EEJ76297.1 putative bacterial surface layer protein [Lactobacillus acidophilus ATCC 4796]
	WP_003547296.1	CDF73113.1	100	385	0	0	1	385	1	385	0	CDF73113.1 Putative surface layer protein [Lactobacillus acidophilus DSM 9126]
	WP_003547769.1	AAV43068.1	100	167	0	0	1	167	14	180	6e-117	AAV43068.1 putative lactocepin S-layer protein [Lactobacillus acidophilus NCFM]
	WP_003548795.1	EEJ76572.1	100	409	0	0	1	409	1	409	0	EEJ76572.1 putative bacterial surface layer protein [Lactobacillus acidophilus ATCC 4796]
	WP_011254065.1	AAV42070.1	100	444	0	0	1	444	1	444	0	AAV42070.1 S-layer [Lactobacillus acidophilus NCFM]
	WP_011254468.1	CDF73538.1	100	294	0	0	1	294	1	294	0	CDF73538.1 Putative surface layer protein [Lactobacillus acidophilus DSM 9126]
	WP_003548793.1	WP_003548793.1	100	457	0	0	1	457	1	457	0	WP_003548793.1 exosortase family protein XrtG [Lactobacillus acidophilus]
	WP_172636171.1	WP_075917332.1	100	184	0	0	1	184	1	184	4e-126	WP_075917332.1 SLAP domain-containing protein [Lactobacillus acidophilus]
	WP_003547788.1	WP_003547788.1	100	229	0	0	1	229	2	229	2e-119	WP_003547788.1 class A sortase [Lactobacillus acidophilus]
L. acidophilus La-5	WP_003546245.1	EEJ76297.1	100	499	0	0	1	499	1	499	0	EEJ76297.1 putative bacterial surface layer protein [Lactobacillus acidophilus ATCC 4796]
	WP_003547296.1	CDF73113.1	100	385	0	0	1	385	1	385	0	CDF73113.1 Putative surface layer protein [Lactobacillus acidophilus DSM 9126]
	WP_003547769.1	AAV43068.1	100	167	0	0	1	167	14	180	6e-117	AAV43068.1 putative lactocepin S-layer protein [Lactobacillus acidophilus NCFM]
	WP_003548795.1	EEJ76572.1	100	409	0	0	1	409	1	409	0	EEJ76572.1 putative bacterial surface layer protein [Lactobacillus acidophilus ATCC 4796]
	WP_011254065.1	AAV42070.1	100	444	0	0	1	444	1	444	0	AAV42070.1 S-layer [Lactobacillus acidophilus NCFM]
	WP_011254468.1	CDF73538.1	100	294	0	0	1	294	1	294	0	CDF73538.1 Putative surface layer protein [Lactobacillus acidophilus DSM 9126]
	WP_003548793.1	WP_003548793.1	100	457	0	0	1	457	1	457	0	WP_003548793.1 exosortase family protein XrtG [Lactobacillus acidophilus]
	WP_172636171.1	WP_075917332.1	100	184	0	0	1	184	1	184	4e-126	WP_075917332.1 SLAP domain-containing protein [Lactobacillus acidophilus]
	WP_003547788.1	WP_003547788.1	100	229	0	0	1	229	2	229	2e-119	WP_003547788.1 class A sortase [Lactobacillus acidophilus]
L. acidophilus NCFM	WP_003546245.1	EEJ76297.1	100	499	0	0	1	499	1	499	0	EEJ76297.1 putative bacterial surface layer protein [Lactobacillus acidophilus ATCC 4796]
	WP_003547296.1	CDF73113.1	100	385	0	0	1	385	1	385	0	CDF73113.1 Putative surface layer protein [Lactobacillus acidophilus DSM 9126]
	WP_003547769.1	AAV43068.1	100	167	0	0	1	167	14	180	6e-117	AAV43068.1 putative lactocepin S-layer protein [Lactobacillus acidophilus NCFM]
	WP_003548795.1	EEJ76572.1	100	409	0	0	1	409	1	409	0	EEJ76572.1 putative bacterial surface layer protein [Lactobacillus acidophilus ATCC 4796]
	WP_011254065.1	AAV42070.1	100	444	0	0	1	444	1	444	0	AAV42070.1 S-layer [Lactobacillus acidophilus NCFM]
	WP_011254468.1	CDF73538.1	100	294	0	0	1	294	1	294	0	CDF73538.1 Putative surface layer protein [Lactobacillus acidophilus DSM 9126]
	WP_003548793.1	WP_003548793.1	100	457	0	0	1	457	1	457	0	WP_003548793.1 exosortase family protein XrtG [Lactobacillus acidophilus]
	WP_172636171.1	WP_075917332.1	100	184	0	0	1	184	1	184	4e-126	WP_075917332.1 SLAP domain-containing protein [Lactobacillus acidophilus]
	WP_003547788.1	WP_003547788.1	100	229	0	0	1	229	2	229	2e-119	WP_003547788.1 class A sortase [Lactobacillus acidophilus]
L. gasseri BIO6369	WP_003652631.1	WP_215485553.1	96.17	967	37	0	1	967	1	967	0	WP_215485553.1 SLAP domain-containing protein [Lactobacillus gasseri]
L. paracasei Lpc-37	WP_003577429.1	EPC49503.1	99.6	494	2	0	1	494	1	494	0	EPC49503.1 Putative secreted protein [Lacticaseibacillus paracasei subsp. paracasei Lpp229]
	WP_003569365.1	CCK21829.1	98.85	347	4	0	1	347	41	387	0	CCK21829.1 Putative uncharacterized protein [Lacticaseibacillus paracasei]

## Sheet: Supplementary Table 8
Supplementary Table 8. Screening of lipoteichoic acid encoding genes.
	Query	Subject	Identity (%)	Alignment length	Mismatch	Gap open	Squery	Equery	Ssubject	Esubject	p-value	Gene product
L. acidophilus BIO6307	WP_003548819.1	WP_003548819.1	100	996	0	0	1	996	1	996	0	WP_003548819.1 LTA synthase family protein [Lactobacillus acidophilus]
	WP_003549519.1	WP_003549519.1	100	504	0	0	1	504	1	504	0	WP_003549519.1 D-alanine--poly(phosphoribitol) ligase subunit DltA [Lactobacillus acidophilus]
	WP_003549525.1	WP_003549525.1	100	428	0	0	1	428	1	428	0	WP_003549525.1 D-alanyl-lipoteichoic acid biosynthesis protein DltD [Lactobacillus acidophilus]
	WP_011254381.1	WP_011254381.1	100	425	0	0	1	425	1	425	0	WP_011254381.1 YSIRK-type signal peptide-containing protein [Lactobacillus acidophilus]
	WP_011254524.1	WP_119205779.1	100	432	0	0	1	432	1	432	0	WP_119205779.1 YSIRK-type signal peptide-containing protein, partial [Lactobacillus acidophilus]
	WP_011254547.1	WP_011254547.1	100	1208	0	0	1	1208	1	1208	0	WP_011254547.1 YSIRK-type signal peptide-containing protein [Lactobacillus acidophilus]
	WP_011254621.1	WP_011254621.1	100	412	0	0	1	412	1	412	0	WP_011254621.1 D-alanyl-lipoteichoic acid biosynthesis protein DltB [Lactobacillus acidophilus]
	WP_003546703.1	WP_021874193.1	99.86	725	1	0	1	725	1	725	0	WP_021874193.1 LTA synthase family protein [Lactobacillus acidophilus]
	WP_011254156.1	WP_003550133.1	99.85	686	1	0	1	686	1	686	0	WP_003550133.1 LTA synthase family protein [Lactobacillus acidophilus]
L. acidophilus LA1	WP_003546703.1	WP_021874193.1	99.86	725	1	0	1	725	1	725	0	WP_021874193.1 LTA synthase family protein [Lactobacillus acidophilus]
	WP_003548022.1	WP_220028906.1	71.43	49	13	1	1	49	1	48	7e-18	WP_220028906.1 YSIRK-type signal peptide-containing protein [Lactobacillus helveticus]
	WP_003548492.1	WP_236695270.1	71.45	1345	324	12	1	1288	1	1342	0	WP_236695270.1 YSIRK-type signal peptide-containing protein, partial [Lactobacillus intestinalis]
	WP_003548819.1	WP_003548819.1	100	996	0	0	1	996	1	996	0	WP_003548819.1 LTA synthase family protein [Lactobacillus acidophilus]
	WP_003549519.1	WP_003549519.1	100	504	0	0	1	504	1	504	0	WP_003549519.1 D-alanine--poly(phosphoribitol) ligase subunit DltA [Lactobacillus acidophilus]
	WP_003549523.1	WP_057894941.1	65.79	76	25	1	2	76	5	80	2e-29	WP_057894941.1 D-alanine--poly(phosphoribitol) ligase subunit 2 [Lacticaseibacillus brantae]
	WP_003549525.1	WP_003549525.1	100	428	0	0	1	428	1	428	0	WP_003549525.1 D-alanyl-lipoteichoic acid biosynthesis protein DltD [Lactobacillus acidophilus]
	WP_003549527.1	WP_181576827.1	74.44	313	80	0	1	313	429	741	2e-172	WP_181576827.1 D-alanyl-lipoteichoic acid biosynthesis protein DltD [Lactobacillus crispatus]
	WP_011254156.1	WP_003550133.1	99.85	686	1	0	1	686	1	686	0	WP_003550133.1 LTA synthase family protein [Lactobacillus acidophilus]
	WP_011254317.1	WP_148139727.1	67.49	932	263	14	293	1193	190	1112	0	WP_148139727.1 YSIRK-type signal peptide-containing protein [Limosilactobacillus reuteri]
	WP_011254381.1	WP_011254381.1	100	425	0	0	1	425	1	425	0	WP_011254381.1 YSIRK-type signal peptide-containing protein [Lactobacillus acidophilus]
	WP_011254524.1	WP_119205779.1	100	432	0	0	1	432	1	432	0	WP_119205779.1 YSIRK-type signal peptide-containing protein, partial [Lactobacillus acidophilus]
	WP_011254547.1	WP_011254547.1	100	1208	0	0	1	1208	1	1208	0	WP_011254547.1 YSIRK-type signal peptide-containing protein [Lactobacillus acidophilus]
	WP_011254621.1	WP_011254621.1	100	412	0	0	1	412	1	412	0	WP_011254621.1 D-alanyl-lipoteichoic acid biosynthesis protein DltB [Lactobacillus acidophilus]
L. acidophilus La-14	WP_003548819.1	WP_003548819.1	100	996	0	0	1	996	1	996	0	WP_003548819.1 LTA synthase family protein [Lactobacillus acidophilus]
	WP_003549519.1	WP_003549519.1	100	504	0	0	1	504	1	504	0	WP_003549519.1 D-alanine--poly(phosphoribitol) ligase subunit DltA [Lactobacillus acidophilus]
	WP_003549525.1	WP_003549525.1	100	428	0	0	1	428	1	428	0	WP_003549525.1 D-alanyl-lipoteichoic acid biosynthesis protein DltD [Lactobacillus acidophilus]
	WP_011254381.1	WP_011254381.1	100	425	0	0	1	425	1	425	0	WP_011254381.1 YSIRK-type signal peptide-containing protein [Lactobacillus acidophilus]
	WP_011254524.1	WP_119205779.1	100	432	0	0	1	432	1	432	0	WP_119205779.1 YSIRK-type signal peptide-containing protein, partial [Lactobacillus acidophilus]
	WP_011254547.1	WP_011254547.1	100	1208	0	0	1	1208	1	1208	0	WP_011254547.1 YSIRK-type signal peptide-containing protein [Lactobacillus acidophilus]
	WP_011254621.1	WP_011254621.1	100	412	0	0	1	412	1	412	0	WP_011254621.1 D-alanyl-lipoteichoic acid biosynthesis protein DltB [Lactobacillus acidophilus]
	WP_003546703.1	WP_021874193.1	99.86	725	1	0	1	725	1	725	0	WP_021874193.1 LTA synthase family protein [Lactobacillus acidophilus]
	WP_011254156.1	WP_003550133.1	99.85	686	1	0	1	686	1	686	0	WP_003550133.1 LTA synthase family protein [Lactobacillus acidophilus]
	WP_003549527.1	WP_181576827.1	74.44	313	80	0	1	313	429	741	2e-172	WP_181576827.1 D-alanyl-lipoteichoic acid biosynthesis protein DltD [Lactobacillus crispatus]
	WP_011254514.1	WP_236695270.1	72.26	310	86	0	1	310	1033	1342	2e-111	WP_236695270.1 YSIRK-type signal peptide-containing protein, partial [Lactobacillus intestinalis]
	WP_003548022.1	WP_220028906.1	71.43	49	13	1	1	49	1	48	7e-18	WP_220028906.1 YSIRK-type signal peptide-containing protein [Lactobacillus helveticus]
	WP_011254515.1	WP_236695270.1	69.23	949	232	12	1	892	1	946	0	WP_236695270.1 YSIRK-type signal peptide-containing protein, partial [Lactobacillus intestinalis]
	WP_011254317.1	WP_148139727.1	67.49	932	263	14	293	1193	190	1112	0	WP_148139727.1 YSIRK-type signal peptide-containing protein [Limosilactobacillus reuteri]
	WP_003549523.1	WP_057894941.1	65.79	76	25	1	2	76	5	80	2e-29	WP_057894941.1 D-alanine--poly(phosphoribitol) ligase subunit 2 [Lacticaseibacillus brantae]
L. acidophilus La-5	WP_003548819.1	WP_003548819.1	100	996	0	0	1	996	1	996	0	WP_003548819.1 LTA synthase family protein [Lactobacillus acidophilus]
	WP_003549519.1	WP_003549519.1	100	504	0	0	1	504	1	504	0	WP_003549519.1 D-alanine--poly(phosphoribitol) ligase subunit DltA [Lactobacillus acidophilus]
	WP_003549525.1	WP_003549525.1	100	428	0	0	1	428	1	428	0	WP_003549525.1 D-alanyl-lipoteichoic acid biosynthesis protein DltD [Lactobacillus acidophilus]
	WP_011254381.1	WP_011254381.1	100	425	0	0	1	425	1	425	0	WP_011254381.1 YSIRK-type signal peptide-containing protein [Lactobacillus acidophilus]
	WP_011254524.1	WP_119205779.1	100	432	0	0	1	432	1	432	0	WP_119205779.1 YSIRK-type signal peptide-containing protein, partial [Lactobacillus acidophilus]
	WP_011254547.1	WP_011254547.1	100	1208	0	0	1	1208	1	1208	0	WP_011254547.1 YSIRK-type signal peptide-containing protein [Lactobacillus acidophilus]
	WP_011254621.1	WP_011254621.1	100	412	0	0	1	412	1	412	0	WP_011254621.1 D-alanyl-lipoteichoic acid biosynthesis protein DltB [Lactobacillus acidophilus]
	WP_003546703.1	WP_021874193.1	99.86	725	1	0	1	725	1	725	0	WP_021874193.1 LTA synthase family protein [Lactobacillus acidophilus]
	WP_011254156.1	WP_003550133.1	99.85	686	1	0	1	686	1	686	0	WP_003550133.1 LTA synthase family protein [Lactobacillus acidophilus]
	WP_003549527.1	WP_181576827.1	74.44	313	80	0	1	313	429	741	2e-172	WP_181576827.1 D-alanyl-lipoteichoic acid biosynthesis protein DltD [Lactobacillus crispatus]
	WP_003548022.1	WP_220028906.1	71.43	49	13	1	1	49	1	48	7e-18	WP_220028906.1 YSIRK-type signal peptide-containing protein [Lactobacillus helveticus]
	WP_011254317.1	WP_148139727.1	67.49	932	263	14	293	1193	190	1112	0	WP_148139727.1 YSIRK-type signal peptide-containing protein [Limosilactobacillus reuteri]
	WP_003549523.1	WP_057894941.1	65.79	76	25	1	2	76	5	80	2e-29	WP_057894941.1 D-alanine--poly(phosphoribitol) ligase subunit 2 [Lacticaseibacillus brantae]
	WP_003550083.1	WP_003669640.1	60.55	436	155	7	176	602	177	604	9e-152	WP_003669640.1 YSIRK-type signal peptide-containing protein [Limosilactobacillus reuteri]
L. acidophilus NCFM	WP_003548819.1	WP_003548819.1	100	996	0	0	1	996	1	996	0	WP_003548819.1 LTA synthase family protein [Lactobacillus acidophilus]
	WP_003549519.1	WP_003549519.1	100	504	0	0	1	504	1	504	0	WP_003549519.1 D-alanine--poly(phosphoribitol) ligase subunit DltA [Lactobacillus acidophilus]
	WP_003549525.1	WP_003549525.1	100	428	0	0	1	428	1	428	0	WP_003549525.1 D-alanyl-lipoteichoic acid biosynthesis protein DltD [Lactobacillus acidophilus]
	WP_011254381.1	WP_011254381.1	100	425	0	0	1	425	1	425	0	WP_011254381.1 YSIRK-type signal peptide-containing protein [Lactobacillus acidophilus]
	WP_011254524.1	WP_119205779.1	100	432	0	0	1	432	1	432	0	WP_119205779.1 YSIRK-type signal peptide-containing protein, partial [Lactobacillus acidophilus]
	WP_011254547.1	WP_011254547.1	100	1208	0	0	1	1208	1	1208	0	WP_011254547.1 YSIRK-type signal peptide-containing protein [Lactobacillus acidophilus]
	WP_011254621.1	WP_011254621.1	100	412	0	0	1	412	1	412	0	WP_011254621.1 D-alanyl-lipoteichoic acid biosynthesis protein DltB [Lactobacillus acidophilus]
	WP_003546703.1	WP_021874193.1	99.86	725	1	0	1	725	1	725	0	WP_021874193.1 LTA synthase family protein [Lactobacillus acidophilus]
	WP_011254156.1	WP_003550133.1	99.85	686	1	0	1	686	1	686	0	WP_003550133.1 LTA synthase family protein [Lactobacillus acidophilus]
	WP_003549527.1	WP_181576827.1	74.44	313	80	0	1	313	429	741	2e-172	WP_181576827.1 D-alanyl-lipoteichoic acid biosynthesis protein DltD [Lactobacillus crispatus]
	WP_011254515.1	WP_236695270.1	69.23	949	232	12	1	892	1	946	0	WP_236695270.1 YSIRK-type signal peptide-containing protein, partial [Lactobacillus intestinalis]
	WP_011254317.1	WP_148139727.1	67.49	932	263	14	293	1193	190	1112	0	WP_148139727.1 YSIRK-type signal peptide-containing protein [Limosilactobacillus reuteri]
	WP_011254318.1	WP_182094555.1	61.8	2364	708	29	1	2306	1	2227	0	WP_182094555.1 YSIRK-type signal peptide-containing protein [Lactobacillus johnsonii]
	WP_003550083.1	WP_003669640.1	60.55	436	155	7	176	602	177	604	9e-152	WP_003669640.1 YSIRK-type signal peptide-containing protein [Limosilactobacillus reuteri]
L. casei BIO5773	WP_010493765.1	WP_010493765.1	100	81	0	0	1	81	1	81	2e-53	WP_010493765.1 MULTISPECIES: D-alanine--poly(phosphoribitol) ligase subunit 2 [Lactobacillaceae]
	WP_049171138.1	WP_049171138.1	100	506	0	0	1	506	1	506	0	WP_049171138.1 D-alanine--poly(phosphoribitol) ligase subunit DltA [Lacticaseibacillus casei]
	WP_087911727.1	WP_087911727.1	100	405	0	0	1	405	1	405	0	WP_087911727.1 D-alanyl-lipoteichoic acid biosynthesis protein DltB [Lacticaseibacillus casei]
	WP_087911728.1	WP_087911728.1	100	423	0	0	1	423	1	423	0	WP_087911728.1 D-alanyl-lipoteichoic acid biosynthesis protein DltD [Lacticaseibacillus casei]
	WP_087912459.1	WP_070650145.1	98.32	774	13	0	1	774	1	774	0	WP_070650145.1 MULTISPECIES: sulfatase-like hydrolase/transferase [Lactobacillaceae]
	WP_087911956.1	WP_047105933.1	97.69	737	17	0	16	752	16	752	0	WP_047105933.1 MULTISPECIES: LTA synthase family protein [Lactobacillaceae]
	WP_087911758.1	WP_048486738.1	95.27	698	32	1	1	698	1	697	0	WP_048486738.1 LTA synthase family protein [Lacticaseibacillus rhamnosus]
L. gasseri BIO6369	WP_003647920.1	WP_003647920.1	100	982	0	0	1	982	1	982	0	WP_003647920.1 alkaline phosphatase family protein [Lactobacillus gasseri]
	WP_003657403.1	WP_003657403.1	100	502	0	0	1	502	1	502	0	WP_003657403.1 D-alanine--poly(phosphoribitol) ligase subunit DltA [Lactobacillus gasseri]
	WP_003657404.1	WP_003657404.1	100	407	0	0	1	407	1	407	0	WP_003657404.1 D-alanyl-lipoteichoic acid biosynthesis protein DltB [Lactobacillus gasseri]
	WP_021314969.1	WP_021314969.1	100	1417	0	0	1	1417	1	1417	0	WP_021314969.1 YSIRK-type signal peptide-containing protein [Lactobacillus gasseri]
	WP_151494696.1	WP_151494696.1	100	1117	0	0	1	1117	1	1117	0	WP_151494696.1 YSIRK-type signal peptide-containing protein [Lactobacillus gasseri]
	WP_151494821.1	WP_151494821.1	100	433	0	0	1	433	1	433	0	WP_151494821.1 D-alanyl-lipoteichoic acid biosynthesis protein DltD [Lactobacillus gasseri]
	WP_151494855.1	WP_101885393.1	100	203	0	0	4	206	2281	2483	9e-130	WP_101885393.1 YSIRK-type signal peptide-containing protein [Lactobacillus gasseri]
	WP_003646812.1	WP_021314966.1	99.85	689	1	0	1	689	1	689	0	WP_021314966.1 LTA synthase family protein [Lactobacillus gasseri]
	WP_003652062.1	WP_049149169.1	99.45	730	4	0	1	730	1	730	0	WP_049149169.1 LTA synthase family protein [Lactobacillus gasseri]
	WP_263971531.1	WP_230579453.1	95.09	265	1	1	1	253	1428	1692	2e-163	WP_230579453.1 YSIRK-type signal peptide-containing protein [Lactobacillus gasseri]
	WP_151494855.1	WP_101885393.1	62.5	128	38	3	4	121	2191	2318	2e-31	WP_101885393.1 YSIRK-type signal peptide-containing protein [Lactobacillus gasseri]
L. paracasei Lpc-37	WP_003564026.1	WP_003564026.1	100	405	0	0	1	405	1	405	0	WP_003564026.1 MULTISPECIES: D-alanyl-lipoteichoic acid biosynthesis protein DltB [Lactobacillaceae]
	WP_003569340.1	WP_003569340.1	100	423	0	0	1	423	1	423	0	WP_003569340.1 MULTISPECIES: D-alanyl-lipoteichoic acid biosynthesis protein DltD [Lactobacillaceae]
	WP_003574134.1	WP_003574134.1	100	506	0	0	1	506	1	506	0	WP_003574134.1 MULTISPECIES: D-alanine--poly(phosphoribitol) ligase subunit DltA [Lactobacillaceae]
	WP_003607461.1	WP_003607461.1	100	774	0	0	1	774	1	774	0	WP_003607461.1 MULTISPECIES: LTA synthase family protein [Lactobacillaceae]
	WP_003569404.1	WP_016387333.1	99.86	697	1	0	1	697	1	697	0	WP_016387333.1 LTA synthase family protein [Lacticaseibacillus paracasei]
	WP_003569886.1	WP_032798830.1	99.73	751	2	0	1	751	1	751	0	WP_032798830.1 LTA synthase family protein [Lacticaseibacillus paracasei]
L. reuteri RC-14	WP_085719428.1	WP_085719428.1	100	508	0	0	1	508	1	508	0	WP_085719428.1 D-alanine--poly(phosphoribitol) ligase subunit DltA [Limosilactobacillus reuteri]
	WP_094501039.1	WP_094501039.1	100	405	0	0	1	405	1	405	0	WP_094501039.1 D-alanyl-lipoteichoic acid biosynthesis protein DltB [Limosilactobacillus reuteri]
	WP_099979913.1	WP_099979913.1	100	429	0	0	1	429	1	429	0	WP_099979913.1 D-alanyl-lipoteichoic acid biosynthesis protein DltD [Limosilactobacillus reuteri]
	WP_098039551.1	WP_042229428.1	99.43	698	4	0	1	698	1	698	0	WP_042229428.1 LTA synthase family protein [Limosilactobacillus reuteri]
	WP_099979727.1	WP_047770205.1	87.46	710	88	1	1	709	1	710	0	WP_047770205.1 LTA synthase family protein [Limosilactobacillus panis]
L. rhamnosus ATCC53103	WP_005685530.1	WP_005685530.1	100	405	0	0	1	405	1	405	0	WP_005685530.1 MULTISPECIES: D-alanyl-lipoteichoic acid biosynthesis protein DltB [Lactobacillaceae]
	WP_005685531.1	WP_005685531.1	100	81	0	0	1	81	1	81	1e-52	WP_005685531.1 MULTISPECIES: D-alanine--poly(phosphoribitol) ligase subunit 2 [Lactobacillaceae]
	WP_014569307.1	WP_014569307.1	100	506	0	0	1	506	1	506	0	WP_014569307.1 MULTISPECIES: D-alanine--poly(phosphoribitol) ligase subunit DltA [Lactobacillaceae]
	WP_014569308.1	WP_014569308.1	100	423	0	0	1	423	1	423	0	WP_014569308.1 MULTISPECIES: D-alanyl-lipoteichoic acid biosynthesis protein DltD [Lactobacillaceae]
	WP_005688074.1	WP_048486738.1	99.57	697	3	0	1	697	1	697	0	WP_048486738.1 LTA synthase family protein [Lacticaseibacillus rhamnosus]
	WP_014569452.1	WP_048481820.1	99.47	752	4	0	1	752	1	752	0	WP_048481820.1 LTA synthase family protein [Lacticaseibacillus rhamnosus]
L. rhamnosus BIO6870	WP_005685530.1	WP_005685530.1	100	405	0	0	1	405	1	405	0	WP_005685530.1 MULTISPECIES: D-alanyl-lipoteichoic acid biosynthesis protein DltB [Lactobacillaceae]
	WP_005685531.1	WP_005685531.1	100	81	0	0	1	81	1	81	1e-52	WP_005685531.1 MULTISPECIES: D-alanine--poly(phosphoribitol) ligase subunit 2 [Lactobacillaceae]
	WP_014569307.1	WP_014569307.1	100	506	0	0	1	506	1	506	0	WP_014569307.1 MULTISPECIES: D-alanine--poly(phosphoribitol) ligase subunit DltA [Lactobacillaceae]
	WP_014569308.1	WP_014569308.1	100	423	0	0	1	423	1	423	0	WP_014569308.1 MULTISPECIES: D-alanyl-lipoteichoic acid biosynthesis protein DltD [Lactobacillaceae]
	WP_005688074.1	WP_048486738.1	99.57	697	3	0	1	697	1	697	0	WP_048486738.1 LTA synthase family protein [Lacticaseibacillus rhamnosus]
	WP_014569452.1	WP_048481820.1	99.47	752	4	0	1	752	1	752	0	WP_048481820.1 LTA synthase family protein [Lacticaseibacillus rhamnosus]
L. rhamnosus GG	WP_005685530.1	WP_005685530.1	100	405	0	0	1	405	1	405	0	WP_005685530.1 MULTISPECIES: D-alanyl-lipoteichoic acid biosynthesis protein DltB [Lactobacillaceae]
	WP_005685531.1	WP_005685531.1	100	81	0	0	1	81	1	81	1e-52	WP_005685531.1 MULTISPECIES: D-alanine--poly(phosphoribitol) ligase subunit 2 [Lactobacillaceae]
	WP_014569307.1	WP_014569307.1	100	506	0	0	1	506	1	506	0	WP_014569307.1 MULTISPECIES: D-alanine--poly(phosphoribitol) ligase subunit DltA [Lactobacillaceae]
	WP_014569308.1	WP_014569308.1	100	423	0	0	1	423	1	423	0	WP_014569308.1 MULTISPECIES: D-alanyl-lipoteichoic acid biosynthesis protein DltD [Lactobacillaceae]
	WP_005688074.1	WP_048486738.1	99.57	697	3	0	1	697	1	697	0	WP_048486738.1 LTA synthase family protein [Lacticaseibacillus rhamnosus]
	WP_014569452.1	WP_048481820.1	99.47	752	4	0	1	752	1	752	0	WP_048481820.1 LTA synthase family protein [Lacticaseibacillus rhamnosus]
L. rhamnosus GR-1	WP_005685530.1	WP_005685530.1	100	405	0	0	1	405	1	405	0	WP_005685530.1 MULTISPECIES: D-alanyl-lipoteichoic acid biosynthesis protein DltB [Lactobacillaceae]
	WP_005685531.1	WP_005685531.1	100	81	0	0	1	81	1	81	1e-52	WP_005685531.1 MULTISPECIES: D-alanine--poly(phosphoribitol) ligase subunit 2 [Lactobacillaceae]
	WP_005692012.1	WP_005692012.1	100	423	0	0	1	423	1	423	0	WP_005692012.1 MULTISPECIES: D-alanyl-lipoteichoic acid biosynthesis protein DltD [Lactobacillaceae]
	WP_014571453.1	WP_014571453.1	100	774	0	0	1	774	1	774	0	WP_014571453.1 MULTISPECIES: alkaline phosphatase family protein [Lactobacillaceae]
	WP_015764309.1	WP_015764309.1	100	506	0	0	1	506	1	506	0	WP_015764309.1 MULTISPECIES: D-alanine--poly(phosphoribitol) ligase subunit DltA [Lactobacillaceae]
	WP_005688937.1	WP_033571157.1	99.87	752	1	0	1	752	1	752	0	WP_033571157.1 LTA synthase family protein [Lacticaseibacillus rhamnosus]
	WP_014571204.1	WP_048486738.1	99.71	697	2	0	1	697	1	697	0	WP_048486738.1 LTA synthase family protein [Lacticaseibacillus rhamnosus]
L. rhamnosus HN001	WP_005685529.1	WP_005685529.1	100	506	0	0	1	506	1	506	0	WP_005685529.1 MULTISPECIES: D-alanine--poly(phosphoribitol) ligase subunit DltA [Lactobacillaceae]
	WP_005685530.1	WP_005685530.1	100	405	0	0	1	405	1	405	0	WP_005685530.1 MULTISPECIES: D-alanyl-lipoteichoic acid biosynthesis protein DltB [Lactobacillaceae]
	WP_005685531.1	WP_005685531.1	100	81	0	0	1	81	1	81	1e-52	WP_005685531.1 MULTISPECIES: D-alanine--poly(phosphoribitol) ligase subunit 2 [Lactobacillaceae]
	WP_005685532.1	WP_005685532.1	100	423	0	0	1	423	1	423	0	WP_005685532.1 MULTISPECIES: D-alanyl-lipoteichoic acid biosynthesis protein DltD [Lactobacillaceae]
	WP_005685827.1	WP_032961045.1	99.87	752	1	0	1	752	1	752	0	WP_032961045.1 LTA synthase family protein [Lacticaseibacillus rhamnosus]
	WP_005688074.1	WP_048486738.1	99.57	697	3	0	1	697	1	697	0	WP_048486738.1 LTA synthase family protein [Lacticaseibacillus rhamnosus]
L. salivarius BIO6313	WP_003700243.1	WP_003700243.1	100	424	0	0	1	424	1	424	0	WP_003700243.1 D-alanyl-lipoteichoic acid biosynthesis protein DltD [Ligilactobacillus salivarius]
	WP_003700244.1	WP_003700244.1	100	75	0	0	1	75	1	75	2e-47	WP_003700244.1 MULTISPECIES: D-alanine--poly(phosphoribitol) ligase subunit 2 [Lactobacillaceae]
	WP_003700245.1	WP_003700245.1	100	400	0	0	1	400	1	400	0	WP_003700245.1 D-alanyl-lipoteichoic acid biosynthesis protein DltB [Ligilactobacillus salivarius]
	WP_003700246.1	WP_003700246.1	100	508	0	0	1	508	1	508	0	WP_003700246.1 D-alanine--poly(phosphoribitol) ligase subunit DltA [Ligilactobacillus salivarius]
	WP_003699509.1	WP_047035317.1	99.85	689	1	0	1	689	1	689	0	WP_047035317.1 LTA synthase family protein [Ligilactobacillus salivarius]
	WP_035149660.1	WP_034998163.1	99.59	728	3	0	1	728	1	728	0	WP_034998163.1 LTA synthase family protein [Ligilactobacillus salivarius]
	WP_035150180.1	WP_225357954.1	92.05	968	77	0	1	968	4	971	0	WP_225357954.1 MULTISPECIES: sulfatase-like hydrolase/transferase [Lactobacillaceae]
	WP_263862904.1	WP_035520190.1	80.95	42	8	0	15	56	333	374	8e-20	WP_035520190.1 YSIRK-type signal peptide-containing protein, partial [Ligilactobacillus hayakitensis]
	WP_172757475.1	WP_229265575.1	70.83	48	13	1	2	48	843	890	5e-13	WP_229265575.1 YSIRK-type signal peptide-containing protein [Lactobacillus crispatus]
S. thermophilus Th-4	WP_011681023.1	WP_073687014.1	92.77	415	30	0	1	415	1	415	0	WP_073687014.1 MULTISPECIES: D-alanyl-lipoteichoic acid biosynthesis protein DltB [Streptococcus]
	WP_011681024.1	WP_029175855.1	60	418	203	2	1	416	1	414	2e-153	WP_029175855.1 MULTISPECIES: D-alanyl-lipoteichoic acid biosynthesis protein DltD [Streptococcus]
S. thermophilus Th-4	WP_084828728.1	WP_073687014.1	92.77	415	30	0	1	415	1	415	0	WP_073687014.1 MULTISPECIES: D-alanyl-lipoteichoic acid biosynthesis protein DltB [Streptococcus]
	WP_100262420.1	WP_029175855.1	60	418	203	2	1	416	1	414	3e-153	WP_029175855.1 MULTISPECIES: D-alanyl-lipoteichoic acid biosynthesis protein DltD [Streptococcus]
H. coagulans UNIQUE IS-2	WP_035185033.1	WP_213419639.1	61.95	636	238	4	17	650	11	644	0	WP_213419639.1 LTA synthase family protein [Bacillus]

## Sheet: Supplementary Table 9
Supplementary Table 9. Exopolysaccharides encoding genes.
	Query	Subject	Identity (%)	Alignment length	Mismatch	Gap open	Squery	Equery	Ssubject	Esubject	p-value	Gene product
L. acidophilus BIO6307	WP_003549863.1	CDF70198.1	100	351	0	0	1	351	1	351	0	CDF70198.1 Exopolysaccharide biosynthesis protein [Lactobacillus acidophilus CIRM-BIA 442]
	WP_003549864.1	CDF73813.1	100	291	0	0	1	291	1	291	0	CDF73813.1 Exopolysaccharide biosynthesis protein [Lactobacillus acidophilus DSM 9126]
	WP_003549866.1	EEJ76914.1	100	260	0	0	1	260	1	260	0	EEJ76914.1 capsular exopolysaccharide family [Lactobacillus acidophilus ATCC 4796]
	WP_003549867.1	WP_003549867.1	100	256	0	0	1	256	1	256	0	WP_003549867.1 exopolysaccharide biosynthesis protein [Lactobacillus acidophilus]
L. acidophilus LA1	WP_003549863.1	CDF70198.1	100	351	0	0	1	351	1	351	0	CDF70198.1 Exopolysaccharide biosynthesis protein [Lactobacillus acidophilus CIRM-BIA 442]
	WP_003549864.1	CDF73813.1	100	291	0	0	1	291	1	291	0	CDF73813.1 Exopolysaccharide biosynthesis protein [Lactobacillus acidophilus DSM 9126]
	WP_003549866.1	EEJ76914.1	100	260	0	0	1	260	1	260	0	EEJ76914.1 capsular exopolysaccharide family [Lactobacillus acidophilus ATCC 4796]
	WP_003549867.1	WP_003549867.1	100	256	0	0	1	256	1	256	0	WP_003549867.1 exopolysaccharide biosynthesis protein [Lactobacillus acidophilus]
L. acidophilus La-14	WP_003549863.1	CDF70198.1	100	351	0	0	1	351	1	351	0	CDF70198.1 Exopolysaccharide biosynthesis protein [Lactobacillus acidophilus CIRM-BIA 442]
	WP_003549864.1	CDF73813.1	100	291	0	0	1	291	1	291	0	CDF73813.1 Exopolysaccharide biosynthesis protein [Lactobacillus acidophilus DSM 9126]
	WP_003549866.1	EEJ76914.1	100	260	0	0	1	260	1	260	0	EEJ76914.1 capsular exopolysaccharide family [Lactobacillus acidophilus ATCC 4796]
	WP_003549867.1	WP_003549867.1	100	256	0	0	1	256	1	256	0	WP_003549867.1 exopolysaccharide biosynthesis protein [Lactobacillus acidophilus]
L. acidophilus La-5	WP_003549863.1	CDF70198.1	100	351	0	0	1	351	1	351	0	CDF70198.1 Exopolysaccharide biosynthesis protein [Lactobacillus acidophilus CIRM-BIA 442]
	WP_003549864.1	CDF73813.1	100	291	0	0	1	291	1	291	0	CDF73813.1 Exopolysaccharide biosynthesis protein [Lactobacillus acidophilus DSM 9126]
	WP_003549866.1	EEJ76914.1	100	260	0	0	1	260	1	260	0	EEJ76914.1 capsular exopolysaccharide family [Lactobacillus acidophilus ATCC 4796]
	WP_003549867.1	WP_003549867.1	100	256	0	0	1	256	1	256	0	WP_003549867.1 exopolysaccharide biosynthesis protein [Lactobacillus acidophilus]
L. acidophilus NCFM	WP_003549863.1	CDF70198.1	100	351	0	0	1	351	1	351	0	CDF70198.1 Exopolysaccharide biosynthesis protein [Lactobacillus acidophilus CIRM-BIA 442]
	WP_003549864.1	CDF73813.1	100	291	0	0	1	291	1	291	0	CDF73813.1 Exopolysaccharide biosynthesis protein [Lactobacillus acidophilus DSM 9126]
	WP_003549866.1	EEJ76914.1	100	260	0	0	1	260	1	260	0	EEJ76914.1 capsular exopolysaccharide family [Lactobacillus acidophilus ATCC 4796]
	WP_003549867.1	WP_003549867.1	100	256	0	0	1	256	1	256	0	WP_003549867.1 exopolysaccharide biosynthesis protein [Lactobacillus acidophilus]
L. casei BIO5773	WP_087912501.1	ARY92013.1	100	272	0	0	1	272	1	272	0	ARY92013.1 exopolysaccharide biosynthesis protein [Lacticaseibacillus casei]
	WP_087912504.1	ARY92016.1	100	251	0	0	1	251	1	251	0	ARY92016.1 exopolysaccharide biosynthesis protein [Lacticaseibacillus casei]
	WP_087912462.1	BAN74933.1	99.57	230	1	0	1	230	1	230	4e-167	BAN74933.1 exopolysaccharide synthesis protein [Lacticaseibacillus casei DSM 20011 = JCM 1134 = ATCC 393]
	WP_087912491.1	BAN74979.1	97.64	254	6	0	1	254	2	255	0	BAN74979.1 exopolysaccharide biosynthesis protein [Lacticaseibacillus casei DSM 20011 = JCM 1134 = ATCC 393]
L. gasseri BIO6369	WP_003646846.1	KFL96256.1	100	233	0	0	1	233	1	233	2e-175	KFL96256.1 exopolysaccharide biosynthesis protein, glycosyltransferase [Lactobacillus gasseri SJ-9E-US]
	WP_003647150.1	KAB1951300.1	100	286	0	0	1	286	1	286	0	KAB1951300.1 exopolysaccharide biosynthesis protein [Lactobacillus gasseri]
	WP_003647154.1	QBZ21982.1	73.03	89	24	0	1	89	1	89	3e-46	QBZ21982.1 exopolysaccharide biosynthesis protein [Lactiplantibacillus plantarum]
	WP_003654424.1	EFB63272.1	100	257	0	0	1	257	1	257	0	EFB63272.1 capsular exopolysaccharide family [Lactobacillus gasseri 224-1]
	WP_003657183.1	KAB1951302.1	100	256	0	0	1	256	1	256	0	KAB1951302.1 exopolysaccharide biosynthesis protein [Lactobacillus gasseri]
L. paracasei Lpc-37	WP_003566336.1	OUC69944.1	100	211	0	0	1	211	1	211	5e-150	OUC69944.1 exopolysaccharide synthesis protein [Lacticaseibacillus paracasei]
	WP_003566338.1	BAN72234.1	99.57	230	1	0	1	230	1	230	2e-167	BAN72234.1 exopolysaccharide synthesis protein [Lacticaseibacillus paracasei subsp. paracasei]
	WP_003566555.1	EEI68343.1	100	466	0	0	1	466	1	466	0	EEI68343.1 exopolysaccharide biosynthesis polyprenyl glycosylphosphotransferase [Lacticaseibacillus paracasei subsp. paracasei ATCC 25302 = DSM 5622 = JCM 8130]
	WP_003570845.1	EEQ66516.1	100	254	0	0	1	254	1	254	0	EEQ66516.1 exopolysaccharide biosynthesis protein [Lacticaseibacillus paracasei subsp. paracasei 8700:2]
	WP_003607215.1	EDY97613.1	68.81	327	102	0	1	327	1	327	4e-162	EDY97613.1 exopolysaccharide biosynthesis protein, sugar transferase [Lacticaseibacillus rhamnosus HN001]
	WP_003607216.1	GEK40061.1	93.69	333	21	0	1	333	1	333	0	GEK40061.1 exopolysaccharide phosphotransferase cps2G [Lacticaseibacillus casei]
	WP_003607220.1	KMO47597.1	75.67	263	64	0	1	263	1	263	5e-155	KMO47597.1 exopolysaccharide biosynthesis protein [Lacticaseibacillus rhamnosus]
	WP_003607228.1	EPC41997.1	100	250	0	0	1	250	1	250	0	EPC41997.1 exopolysaccharide biosynthesis protein [Lacticaseibacillus paracasei subsp. paracasei Lpp74]
	WP_003607230.1	EPC41996.1	100	305	0	0	1	305	1	305	0	EPC41996.1 exopolysaccharide biosynthesis protein [Lacticaseibacillus paracasei subsp. paracasei Lpp74]
	WP_003607462.1	BAN72235.1	99.78	457	1	0	23	479	1	457	0	BAN72235.1 exopolysaccharide synthesis protein [Lacticaseibacillus paracasei subsp. paracasei]
L. reuteri RC-14	WP_098046897.1	PIN30558.1	100	255	0	0	1	255	1	255	0	PIN30558.1 exopolysaccharide biosynthesis protein [Limosilactobacillus reuteri]
	WP_099979900.1	AGN99134.1	98.84	258	3	0	1	258	1	258	0	AGN99134.1 exopolysaccharide biosynthesis protein [Limosilactobacillus reuteri I5007]
	WP_099979934.1	PIN29884.1	100	249	0	0	1	249	1	249	0	PIN29884.1 exopolysaccharide biosynthesis protein [Limosilactobacillus reuteri]
	WP_099979935.1	PIN29885.1	100	257	0	0	1	257	1	257	0	PIN29885.1 exopolysaccharide biosynthesis protein [Limosilactobacillus reuteri]
	WP_099980023.1	WP_003643245.1	60	215	85	1	6	219	8	222	2.99e-99	WP_003643245.1 sugar transferase [Lactiplantibacillus]
	WP_099980024.1	PIN29638.1	100	248	0	0	1	248	1	248	0	PIN29638.1 exopolysaccharide biosynthesis protein [Limosilactobacillus reuteri]
	WP_099980025.1	PIN29639.1	100	290	0	0	1	290	1	290	0	PIN29639.1 exopolysaccharide biosynthesis protein [Limosilactobacillus reuteri]
	WP_099980026.1	OJI11583.1	99.09	331	3	0	1	331	1	331	0	OJI11583.1 Exopolysaccharide biosynthesis transcriptional activator EpsA [Limosilactobacillus reuteri]
L. rhamnosus ATCC53103	WP_014569856.1	WP_003643245.1	42.079	202	114	1	25	226	24	222	1.38e-58	WP_003643245.1 sugar transferase [Lactiplantibacillus]
	WP_014569861.1	ART96582.1	100	265	0	0	1	265	1	265	0	ART96582.1 exopolysaccharide biosynthesis protein [Lacticaseibacillus rhamnosus]
	WP_014569866.1	BAI42501.1	100	306	0	0	1	306	1	306	0	BAI42501.1 exopolysaccharide biosynthesis protein [Lacticaseibacillus rhamnosus GG]
	WP_015765006.1	VTU71708.1	100	254	0	0	1	254	1	254	0	VTU71708.1 exopolysaccharide biosynthesis protein [Lactobacillus rhamnosus GG] [Lacticaseibacillus rhamnosus]
	WP_015765007.1	BAI42500.1	100	251	0	0	1	251	2	252	0	BAI42500.1 exopolysaccharide biosynthesis protein [Lacticaseibacillus rhamnosus GG]
L. rhamnosus BIO6870	WP_014569856.1	WP_003643245.1	42.079	202	114	1	25	226	24	222	1.38e-58	WP_003643245.1 sugar transferase [Lactiplantibacillus]
	WP_014569861.1	ART96582.1	100	265	0	0	1	265	1	265	0	ART96582.1 exopolysaccharide biosynthesis protein [Lacticaseibacillus rhamnosus]
	WP_014569866.1	BAI42501.1	100	306	0	0	1	306	1	306	0	BAI42501.1 exopolysaccharide biosynthesis protein [Lacticaseibacillus rhamnosus GG]
	WP_015765006.1	VTU71708.1	100	254	0	0	1	254	1	254	0	VTU71708.1 exopolysaccharide biosynthesis protein [Lactobacillus rhamnosus GG] [Lacticaseibacillus rhamnosus]
	WP_015765007.1	BAI42500.1	100	251	0	0	1	251	2	252	0	BAI42500.1 exopolysaccharide biosynthesis protein [Lacticaseibacillus rhamnosus GG]
L. rhamnosus GG	WP_014569856.1	WP_003643245.1	42.079	202	114	1	25	226	24	222	1.38e-58	WP_003643245.1 sugar transferase [Lactiplantibacillus]
	WP_014569861.1	ART96582.1	100	265	0	0	1	265	1	265	0	ART96582.1 exopolysaccharide biosynthesis protein [Lacticaseibacillus rhamnosus]
	WP_014569866.1	BAI42501.1	100	306	0	0	1	306	1	306	0	BAI42501.1 exopolysaccharide biosynthesis protein [Lacticaseibacillus rhamnosus GG]
	WP_015765006.1	VTU71708.1	100	254	0	0	1	254	1	254	0	VTU71708.1 exopolysaccharide biosynthesis protein [Lactobacillus rhamnosus GG] [Lacticaseibacillus rhamnosus]
	WP_015765007.1	BAI42500.1	100	251	0	0	1	251	2	252	0	BAI42500.1 exopolysaccharide biosynthesis protein [Lacticaseibacillus rhamnosus GG]
L. rhamnosus GR-1	WP_005692800.1	WP_003643245.1	43.363	226	120	5	4	226	2	222	1.59e-58	WP_003643245.1 sugar transferase [Lactiplantibacillus]
	WP_005692783.1	EEN79418.1	100	250	0	0	1	250	1	250	0	EEN79418.1 capsular exopolysaccharide family [Lacticaseibacillus rhamnosus LMS2-1]
	WP_005692858.1	EEN79469.1	100	466	0	0	1	466	1	466	0	EEN79469.1 exopolysaccharide biosynthesis polyprenyl glycosylphosphotransferase [Lacticaseibacillus rhamnosus LMS2-1]
	WP_005692876.1	EEN79481.1	100	212	0	0	1	212	1	212	1e-153	EEN79481.1 capsular exopolysaccharide family [Lacticaseibacillus rhamnosus LMS2-1]
	WP_014571468.1	VTU58541.1	100	254	0	0	1	254	1	254	0	VTU58541.1 exopolysaccharide biosynthesis protein [Lactobacillus rhamnosus GG] [Lacticaseibacillus rhamnosus]
	WP_014571471.1	KDS81972.1	100	264	0	0	1	264	1	264	0	KDS81972.1 exopolysaccharide biosynthesis protein [Lacticaseibacillus rhamnosus 51B]
L. rhamnosus HN001	WP_005686252.1	KHJ57328.1	100	250	0	0	1	250	1	250	0	KHJ57328.1 exopolysaccharide biosynthesis protein [Lacticaseibacillus rhamnosus]
	WP_005686261.1	KHJ57324.1	100	263	0	0	1	263	1	263	0	KHJ57324.1 exopolysaccharide biosynthesis protein [Lacticaseibacillus rhamnosus]
	WP_005687210.1	QOX84428.1	100	466	0	0	1	466	1	466	0	QOX84428.1 exopolysaccharide biosynthesis polyprenyl glycosylphosphotransferase [Lacticaseibacillus rhamnosus GG]
	WP_005688196.1	EDY97613.1	100	329	0	0	1	329	1	329	0	EDY97613.1 exopolysaccharide biosynthesis protein, sugar transferase [Lacticaseibacillus rhamnosus HN001]
	WP_005688198.1	VEF30116.1	100	254	0	0	1	254	1	254	0	VEF30116.1 exopolysaccharide biosynthesis protein [Lacticaseibacillus rhamnosus]
L. salivarius BIO6313	WP_003701131.1	OQQ97064.1	100	241	0	0	1	241	1	241	3e-177	OQQ97064.1 exopolysaccharide biosynthesis protein [Ligilactobacillus salivarius]
	WP_003701134.1	WP_136344529.1	70.81	209	61	0	13	221	9	217	9e-111	WP_136344529.1 exopolysaccharide biosynthesis polyprenyl glycosylphosphotransferase [Ligilactobacillus animalis]
	WP_003704149.1	EFK79089.1	100	220	0	0	1	220	1	220	5e-163	EFK79089.1 capsular exopolysaccharide family [Ligilactobacillus salivarius ACS-116-V-Col5a]
	WP_003700390.1	WP_047673142.1	37.755	196	108	3	15	196	25	220	1.13e-41	WP_047673142.1 sugar transferase [Lactiplantibacillus]
S. thermophilus St-6	WP_100262236.1	WP_011226048.1	99.177	243	2	0	1	243	1	243	0	WP_011226048.1 capsular polysaccharide biosynthesis protein Cps4B [Streptococcus thermophilus]
	WP_100262237.1	WP_014608352.1	99.177	486	4	0	1	486	1	486	0	WP_014608352.1 LCP family protein [Streptococcus thermophilus]
	WP_100262235.1	WP_011226047.1	99.13	230	2	0	1	230	1	230	9.37e-169	WP_011226047.1 capsular polysaccharide biosynthesis protein [Streptococcus thermophilus]
	WP_100262326.1	WP_002947632.1	98.701	385	5	0	1	385	1	385	0	WP_002947632.1 MraY family glycosyltransferase [Streptococcus thermophilus]
	WP_100262234.1	WP_011227246.1	91.633	251	15	1	1	251	1	245	4.91e-171	WP_011227246.1 tyrosine-protein kinase [Streptococcus thermophilus]
	WP_100262231.1	WP_011226035.1	49.315	219	106	4	1	215	6	223	1.22e-74	WP_011226035.1 glycosyltransferase [Streptococcus thermophilus]
S. thermophilus Th-4	WP_011681176.1	WP_011227248.1	98.765	243	3	0	1	243	1	243	0	WP_011227248.1 capsular polysaccharide biosynthesis protein Cps4B [Streptococcus thermophilus]
	WP_011681174.1	WP_011226046.1	97.561	246	6	0	1	246	1	246	0	WP_011226046.1 tyrosine-protein kinase [Streptococcus thermophilus]
	WP_011681175.1	WP_167401514.1	90.435	230	22	0	1	230	1	230	1.7e-154	WP_167401514.1 capsular polysaccharide biosynthesis protein [Streptococcus thermophilus]
	WP_011681172.1	WP_011226042.1	77.852	149	33	0	10	158	1	149	6.86e-92	WP_011226042.1 UDP-N-acetylglucosamine--LPS N-acetylglucosamine transferase [Streptococcus]
	WP_011681171.1	WP_099421129.1	53.374	163	72	2	1	163	1	159	9.58e-61	WP_099421129.1 glycosyltransferase [Streptococcus]
	WP_011681177.1	ABB85330.1	98.157	217	4	0	105	321	2	218	7.75e-156	ABB85330.1 priming glycosyltransferase [Streptococcus thermophilus]
H. coagulans UNIQUE IS-2	WP_014098377.1	WP_014098377.1	100	343	0	0	1	343	1	343	0	WP_014098377.1 polysaccharide pyruvyl transferase family protein [Heyndrickxia]
	WP_014095435.1	WP_013858297.1	34.722	72	45	1	23	92	48	119	2.59e-09	WP_013858297.1 CpsD/CapB family tyrosine-protein kinase [Heyndrickxia coagulans]
	WP_014096471.1	WP_013858297.1	26.733	202	115	7	107	293	46	229	1.43e-11	WP_013858297.1 CpsD/CapB family tyrosine-protein kinase [Heyndrickxia coagulans]

## Sheet: Supplementary Table 10
Supplementary Table 10. Bile salt hydrolase encoding genes
	Query	Subject	Identity (%)	Alignment length	Mismatch	Gap open	Squery	Equery	Ssubject	Esubject	p-value	Gene product
L. acidophilus BIO6307	WP_003546965.1	KZX19195.1	100	325	0	0	1	325	1	325	0	KZX19195.1 choloylglycine hydrolase [Lactobacillus acidophilus]
	WP_003547395.1	KZX18059.1	100	325	0	0	1	325	1	325	0	KZX18059.1 choloylglycine hydrolase [Lactobacillus acidophilus]
L. acidophilus LA1	WP_003546965.1	KZX19195.1	100	325	0	0	1	325	1	325	0	KZX19195.1 choloylglycine hydrolase [Lactobacillus acidophilus]
	WP_003547395.1	KZX18059.1	100	325	0	0	1	325	1	325	0	KZX18059.1 choloylglycine hydrolase [Lactobacillus acidophilus]
L. acidophilus La-5	WP_003546965.1	KZX19195.1	100	325	0	0	1	325	1	325	0	KZX19195.1 choloylglycine hydrolase [Lactobacillus acidophilus]
	WP_003547395.1	KZX18059.1	100	325	0	0	1	325	1	325	0	KZX18059.1 choloylglycine hydrolase [Lactobacillus acidophilus]
L. acidophilus La-14	WP_003546965.1	KZX19195.1	100	325	0	0	1	325	1	325	0	KZX19195.1 choloylglycine hydrolase [Lactobacillus acidophilus]
	WP_003547395.1	KZX18059.1	100	325	0	0	1	325	1	325	0	KZX18059.1 choloylglycine hydrolase [Lactobacillus acidophilus]
L. acidophilus NCFM	WP_003546965.1	KZX19195.1	100	325	0	0	1	325	1	325	0	KZX19195.1 choloylglycine hydrolase [Lactobacillus acidophilus]
	WP_003547395.1	KZX18059.1	100	325	0	0	1	325	1	325	0	KZX18059.1 choloylglycine hydrolase [Lactobacillus acidophilus]
L. casei BIO5773	WP_087911545.1	AGP73185.1	92.01	338	27	0	1	338	1	338	0	AGP73185.1 Conjugated bile salt hydrolase related amidase [Lacticaseibacillus rhamnosus LOCK908]
L. gasseri BIO6369	WP_003647335.1	PKZ71352.1	100	325	0	0	1	325	1	325	0	PKZ71352.1 linear amide C-N hydrolase [Lactobacillus gasseri]
L. paracasei Lpc-37	WP_003586876.1	EPC14424.1	100	338	0	0	1	338	1	338	0	EPC14424.1 Conjugated bile salt hydrolase related amidase [Lacticaseibacillus paracasei subsp. tolerans Lpl7]
L. reuteri RC-14	WP_098035029.1	PIN31168.1	100	325	0	0	1	325	1	325	0	PIN31168.1 linear amide C-N hydrolase [Limosilactobacillus reuteri]
L. rhamnosus ATCC53103	WP_014569128.1	AEP69108.1	99.7	338	1	0	1	338	1	338	0	AEP69108.1 bile salt hydrolase [Lacticaseibacillus rhamnosus]
L. rhamnosus BIO6870	WP_014569128.1	AEP69108.1	99.7	338	1	0	1	338	1	338	0	AEP69108.1 bile salt hydrolase [Lacticaseibacillus rhamnosus]
L. rhamnosus GG	WP_014569128.1	AEP69108.1	99.7	338	1	0	1	338	1	338	0	AEP69108.1 bile salt hydrolase [Lacticaseibacillus rhamnosus]
L. rhamnosus GR1	WP_014571124.1	AGP73185.1	100	338	0	0	1	338	1	338	0	AGP73185.1 Conjugated bile salt hydrolase related amidase [Lacticaseibacillus rhamnosus LOCK908]
L. rhamnosus HN001	WP_005686366.1	EDY98569.1	100	338	0	0	1	338	1	338	0	EDY98569.1 Conjugated bile salt hydrolase related amidase [Lacticaseibacillus rhamnosus HN001]
L. salivarius BIO6313	WP_003699092.1	OQQ96300.1	100	324	0	0	1	324	1	324	0	OQQ96300.1 choloylglycine hydrolase [Ligilactobacillus salivarius]
	WP_003699826.1	OTF88591.1	100	325	0	0	1	325	1	325	0	OTF88591.1 choloylglycine hydrolase [Ligilactobacillus salivarius]

[truncated: 12 more sheets: Supplementary  Table 11, Supplementary Table 12, Supplementary Table 13, Supplementary Table 14, Supplementary Table 15, Supplementary Table 16, Supplementary Table 17, Supplementary Table 18, Supplementary Table 19, Supplementary Table 20, Supplementary Table 21, Sheet1]
